# Supplementary material for: Self-disproportionation of enantiomers of thalidomide and its fluorinated analogue via gravity-driven achiral chromatography: mechanistic rationale and implications
Source: Chem Sci. 2014 Oct 30;6(2):1043–8. doi: 10.1039/c4sc03047h (PMC5811091; doi:10.1039/c4sc03047h)
Supplement: Supplementary file 2 [file SC-006-C4SC03047H-s002.cif]

# Electronic Supplementary Material (ESI) for Chemical Science.
# This journal is © The Royal Society of Chemistry 2014

#######################################################################
#
#                 Cambridge Crystallographic Data Centre
#                                CCDC 
# 
#######################################################################
# 
#  This CIF contains data from an original supplementary publication
#  deposited with the CCDC, and may include chemical, crystal,
#  experimental, refinement, atomic coordinates,
#  anisotropic displacement parameters and molecular geometry data,
#  as required by the journal to which it was submitted.
#
#  This CIF is provided on the understanding that it is used for bona
#  fide research purposes only. It may contain copyright material
#  of the CCDC or of third parties, and may not be copied or further
#  disseminated in any form, whether machine-readable or not,
#  except for the purpose of generating routine backup copies
#  on your local computer system.
# 
#  For further information on the CCDC, data deposition and
#  data retrieval see:
#                         www.ccdc.cam.ac.uk
#
#  Bona fide researchers may freely download Mercury and enCIFer
#  from this site to visualise CIF-encoded structures and 
#  to carry out CIF format checking respectively.
#
data_RS-revised

#==============================================================================

# CHEMICAL DATA

_chemical_formula_sum            'C13 H10 N2 O4 '
_chemical_formula_moiety         'C13 H10 N2 O4 '
_chemical_formula_weight         258.23
_chemical_melting_point          ?

#==============================================================================

# CRYSTAL DATA
_symmetry_cell_setting           monoclinic
_symmetry_space_group_name_H-M   'P 1 21/n 1'
_symmetry_space_group_name_Hall  '-P 2yn'
_symmetry_Int_Tables_number      14
loop_
_symmetry_equiv_pos_site_id
_symmetry_equiv_pos_as_xyz
1 +X,+Y,+Z
2 1/2-X,1/2+Y,1/2-Z
3 -X,-Y,-Z
4 1/2+X,1/2-Y,1/2+Z

#------------------------------------------------------------------------------

_cell_length_a                   8.3156(3)
_cell_length_b                   9.9732(4)
_cell_length_c                   14.5740(5)
_cell_angle_alpha                90.0000
_cell_angle_beta                 102.762(2)
_cell_angle_gamma                90.0000
_cell_volume                     1178.81(7)
_cell_formula_units_Z            4
_cell_measurement_reflns_used    7535
_cell_measurement_theta_min      4.4
_cell_measurement_theta_max      68.2
_cell_measurement_temperature    93.1

#------------------------------------------------------------------------------

_exptl_crystal_description       needle
_exptl_crystal_colour            colorless
_exptl_crystal_size_max          0.23
_exptl_crystal_size_mid          0.06
_exptl_crystal_size_min          0.04
_exptl_crystal_density_diffrn    1.455
_exptl_crystal_density_meas      ?
_exptl_crystal_density_method    'not measured'
_exptl_crystal_F_000             536.00
_exptl_absorpt_coefficient_mu    0.931
_exptl_absorpt_correction_type   multi-scan
_exptl_absorpt_process_details   
;
    Higashi, T. (1995). Program for Absorption Correction.
    Rigaku Corporation, Tokyo, Japan.
;
_exptl_absorpt_correction_T_min  0.688
_exptl_absorpt_correction_T_max  0.963

#==============================================================================

# EXPERIMENTAL DATA

_diffrn_radiation_type           'Cu K\a'
_diffrn_radiation_wavelength     1.54187
_diffrn_measurement_device_type  'Rigaku VariMax RAPID'
_diffrn_measurement_method       \w
_diffrn_detector_area_resol_mean 10.00
_diffrn_reflns_number            12229
_diffrn_reflns_av_R_equivalents  0.064
_diffrn_reflns_theta_max         68.25
_diffrn_measured_fraction_theta_max 0.984
_diffrn_reflns_theta_full        68.25
_diffrn_measured_fraction_theta_full 0.984
_diffrn_reflns_limit_h_min       -10
_diffrn_reflns_limit_h_max       9
_diffrn_reflns_limit_k_min       -11
_diffrn_reflns_limit_k_max       11
_diffrn_reflns_limit_l_min       -17
_diffrn_reflns_limit_l_max       17
_diffrn_ambient_temperature      93.1

#==============================================================================

# REFINEMENT DATA

_refine_special_details          
;
    Refinement was performed using all reflections. The weighted 
    R-factor (wR) and goodness of fit (S) are based on F^2^.
    R-factor (gt) are based on F. The threshold expression of
    F^2^ > 2.0 sigma(F^2^) is used only for calculating R-factor (gt).
;
_reflns_number_total             2122
_reflns_number_gt                1530
_reflns_threshold_expression     F^2^>2.0\s(F^2^)
_refine_ls_structure_factor_coef Fsqd
_refine_ls_R_factor_gt           0.0467
_refine_ls_wR_factor_ref         0.1212
_refine_ls_hydrogen_treatment    constr
_refine_ls_number_reflns         2122
_refine_ls_number_parameters     173
_refine_ls_goodness_of_fit_ref   0.999
_refine_ls_weighting_scheme      calc
_refine_ls_weighting_details     
'w = 1/[\s^2^(Fo^2^)+(0.0596P)^2^+0.0000P] where P=(Fo^2^+2Fc^2^)/3'
_refine_ls_shift/su_max          0.0000
_refine_diff_density_max         0.40
_refine_diff_density_min         -0.21
_refine_ls_extinction_method     none
_refine_ls_extinction_coef       ?

loop_
_atom_type_symbol
_atom_type_description
_atom_type_scat_dispersion_real
_atom_type_scat_dispersion_imag
_atom_type_scat_source
C C 0.018 0.009
;
International Tables for Crystallography
(1992, Vol. C, Tables 4.2.6.8 and 6.1.1.4)
;
H H 0.000 0.000
;
International Tables for Crystallography
(1992, Vol. C, Table 6.1.1.4)
;
N N 0.031 0.018
;
International Tables for Crystallography
(1992, Vol. C, Tables 4.2.6.8 and 6.1.1.4)
;
O O 0.049 0.032
;
International Tables for Crystallography
(1992, Vol. C, Tables 4.2.6.8 and 6.1.1.4)
;

#==============================================================================

# ATOMIC COORDINATES AND THERMAL PARAMETERS

loop_
_atom_site_label
_atom_site_type_symbol
_atom_site_fract_x
_atom_site_fract_y
_atom_site_fract_z
_atom_site_U_iso_or_equiv
_atom_site_adp_type
_atom_site_occupancy
_atom_site_symmetry_multiplicity
_atom_site_calc_flag
_atom_site_refinement_flags
_atom_site_disorder_assembly
_atom_site_disorder_group
O1 O 0.38781(16) 0.44137(12) 0.36954(10) 0.0418(4) Uani 1.00 1 d . . .
O2 O 0.53914(17) 0.05596(12) 0.24160(10) 0.0410(4) Uani 1.00 1 d . . .
O3 O 0.41030(15) 0.42300(12) 0.15938(9) 0.0348(3) Uani 1.00 1 d . . .
O4 O -0.13441(16) 0.38435(12) 0.03562(10) 0.0394(3) Uani 1.00 1 d . . .
N1 N 0.4192(2) 0.24004(14) 0.29688(12) 0.0330(4) Uani 1.00 1 d . . .
N2 N 0.13674(18) 0.40211(13) 0.10034(11) 0.0297(4) Uani 1.00 1 d . . .
H2N H 0.1425 0.4669 0.0602 0.036 Uiso 1.00 1 c R . .
C1 C 0.4718(2) 0.34512(18) 0.35945(14) 0.0329(4) Uani 1.00 1 d . . .
C2 C 0.6455(2) 0.31558(18) 0.40705(14) 0.0315(4) Uani 1.00 1 d . . .
C3 C 0.7551(2) 0.38455(19) 0.47490(14) 0.0361(5) Uani 1.00 1 d . . .
H3 H 0.7249 0.4659 0.5005 0.043 Uiso 1.00 1 c R . .
C4 C 0.9126(2) 0.3303(2) 0.50484(15) 0.0407(5) Uani 1.00 1 d . . .
H4 H 0.9915 0.3758 0.5516 0.049 Uiso 1.00 1 c R . .
C5 C 0.9561(2) 0.2112(2) 0.46749(14) 0.0396(5) Uani 1.00 1 d . . .
H5 H 1.0641 0.1764 0.4893 0.047 Uiso 1.00 1 c R . .
C6 C 0.8442(2) 0.14159(19) 0.39862(14) 0.0343(5) Uani 1.00 1 d . . .
H6 H 0.8733 0.0597 0.3731 0.041 Uiso 1.00 1 c R . .
C7 C 0.6898(2) 0.19667(18) 0.36918(13) 0.0309(4) Uani 1.00 1 d . . .
C8 C 0.5480(2) 0.14990(19) 0.29523(14) 0.0319(4) Uani 1.00 1 d . . .
C9 C 0.2718(2) 0.24380(18) 0.22179(15) 0.0348(5) Uani 1.00 1 d . . .
H9 H 0.2732 0.1620 0.1823 0.042 Uiso 1.00 1 c R . .
C10 C 0.2822(2) 0.36463(18) 0.16027(14) 0.0304(4) Uani 1.00 1 d . . .
C11 C -0.0169(2) 0.34803(17) 0.09717(14) 0.0314(4) Uani 1.00 1 d . . .
C12 C -0.0315(2) 0.24494(17) 0.16986(15) 0.0341(5) Uani 1.00 1 d . . .
H12A H -0.0411 0.1553 0.1399 0.041 Uiso 1.00 1 c R . .
H12B H -0.1344 0.2618 0.1916 0.041 Uiso 1.00 1 c R . .
C13 C 0.1108(2) 0.24274(19) 0.25434(15) 0.0389(5) Uani 1.00 1 d . . .
H13A H 0.1045 0.1612 0.2922 0.047 Uiso 1.00 1 c R . .
H13B H 0.1051 0.3221 0.2943 0.047 Uiso 1.00 1 c R . .


loop_
_atom_site_aniso_label
_atom_site_aniso_U_11
_atom_site_aniso_U_22
_atom_site_aniso_U_33
_atom_site_aniso_U_12
_atom_site_aniso_U_13
_atom_site_aniso_U_23
O1 0.0453(8) 0.0339(7) 0.0479(10) 0.0109(6) 0.0139(7) 0.0023(6)
O2 0.0523(9) 0.0286(7) 0.0424(9) -0.0033(6) 0.0112(7) -0.0036(6)
O3 0.0352(7) 0.0306(7) 0.0390(9) -0.0065(5) 0.0092(6) 0.0011(6)
O4 0.0350(8) 0.0373(7) 0.0425(9) -0.0042(6) 0.0013(6) 0.0086(6)
N1 0.0355(9) 0.0271(8) 0.0353(10) -0.0013(6) 0.0054(7) 0.0023(7)
N2 0.0343(9) 0.0235(8) 0.0317(10) -0.0028(6) 0.0082(7) 0.0037(7)
C1 0.0361(11) 0.0294(10) 0.0350(12) 0.0056(8) 0.0116(9) 0.0081(9)
C2 0.0368(11) 0.0256(9) 0.0340(12) 0.0014(8) 0.0119(9) 0.0031(9)
C3 0.0461(12) 0.0291(10) 0.0339(12) -0.0012(8) 0.0109(10) -0.0012(9)
C4 0.0434(12) 0.0429(12) 0.0348(12) -0.0080(9) 0.0066(10) 0.0034(10)
C5 0.0357(11) 0.0434(12) 0.0402(13) 0.0031(8) 0.0098(10) 0.0125(10)
C6 0.0373(11) 0.0286(10) 0.0398(12) 0.0063(8) 0.0145(9) 0.0069(9)
C7 0.0389(11) 0.0257(9) 0.0301(11) -0.0003(8) 0.0121(9) 0.0043(8)
C8 0.0390(11) 0.0228(10) 0.0354(12) 0.0007(8) 0.0114(9) 0.0056(9)
C9 0.0361(11) 0.0300(10) 0.0377(13) 0.0004(7) 0.0069(9) 0.0023(9)
C10 0.0344(11) 0.0253(9) 0.0317(11) -0.0005(7) 0.0080(8) -0.0018(8)
C11 0.0363(11) 0.0226(9) 0.0356(12) -0.0031(7) 0.0089(9) -0.0027(8)
C12 0.0343(11) 0.0264(10) 0.0421(13) -0.0012(7) 0.0099(9) 0.0044(9)
C13 0.0410(12) 0.0341(11) 0.0434(13) -0.0030(8) 0.0135(10) 0.0089(10)

#==============================================================================

_computing_data_collection       'PROCESS-AUTO (Rigaku, 1998)'
_computing_cell_refinement       'PROCESS-AUTO (Rigaku, 1998)'
_computing_data_reduction        'CrystalStructure (Rigaku & RAC 2007)'
_computing_structure_solution    'SHELXS97 (Sheldrick, 1997)'
_computing_structure_refinement  'SHELXL97 (Sheldrick, 1997)'
_computing_publication_material  'CrystalStructure (Rigaku & RAC 2007)'
_computing_molecular_graphics    'ORTEP (Johnson, 1976)'

#==============================================================================

# MOLECULAR GEOMETRY

_geom_special_details            
;
    ENTER SPECIAL DETAILS OF THE MOLECULAR GEOMETRY
;

loop_
_geom_bond_atom_site_label_1
_geom_bond_atom_site_label_2
_geom_bond_distance
_geom_bond_publ_flag
_geom_bond_site_symmetry_1
_geom_bond_site_symmetry_2
O1 C1 1.215(2) yes . .
O2 C8 1.212(2) yes . .
O3 C10 1.216(2) yes . .
O4 C11 1.226(2) yes . .
N1 C1 1.395(2) yes . .
N1 C8 1.403(2) yes . .
N1 C9 1.452(2) yes . .
N2 C10 1.378(2) yes . .
N2 C11 1.378(2) yes . .
C1 C2 1.487(2) yes . .
C2 C3 1.372(2) yes . .
C2 C7 1.392(2) yes . .
C3 C4 1.395(2) yes . .
C4 C5 1.388(3) yes . .
C5 C6 1.393(2) yes . .
C6 C7 1.375(2) yes . .
C7 C8 1.486(2) yes . .
C9 C10 1.516(2) yes . .
C9 C13 1.517(3) yes . .
C11 C12 1.500(2) yes . .
C12 C13 1.507(2) yes . .

loop_
_geom_angle_atom_site_label_1
_geom_angle_atom_site_label_2
_geom_angle_atom_site_label_3
_geom_angle
_geom_angle_publ_flag
_geom_angle_site_symmetry_1
_geom_angle_site_symmetry_2
_geom_angle_site_symmetry_3
C1 N1 C8 111.25(14) yes . . .
C1 N1 C9 124.33(14) yes . . .
C8 N1 C9 121.61(15) yes . . .
C10 N2 C11 126.35(15) yes . . .
O1 C1 N1 124.56(16) yes . . .
O1 C1 C2 128.69(16) yes . . .
N1 C1 C2 106.75(15) yes . . .
C1 C2 C3 131.21(17) yes . . .
C1 C2 C7 107.40(15) yes . . .
C3 C2 C7 121.39(17) yes . . .
C2 C3 C4 117.35(18) yes . . .
C3 C4 C5 121.13(17) yes . . .
C4 C5 C6 121.25(18) yes . . .
C5 C6 C7 117.03(18) yes . . .
C2 C7 C6 121.85(16) yes . . .
C2 C7 C8 108.52(15) yes . . .
C6 C7 C8 129.61(17) yes . . .
O2 C8 N1 124.66(16) yes . . .
O2 C8 C7 129.48(17) yes . . .
N1 C8 C7 105.85(15) yes . . .
N1 C9 C10 108.51(14) yes . . .
N1 C9 C13 114.88(18) yes . . .
C10 C9 C13 111.12(15) yes . . .
O3 C10 N2 120.77(16) yes . . .
O3 C10 C9 123.46(15) yes . . .
N2 C10 C9 115.70(15) yes . . .
O4 C11 N2 119.46(17) yes . . .
O4 C11 C12 122.94(17) yes . . .
N2 C11 C12 117.59(15) yes . . .
C11 C12 C13 114.56(15) yes . . .
C9 C13 C12 109.41(18) yes . . .

loop_
_geom_hbond_atom_site_label_D
_geom_hbond_atom_site_label_H
_geom_hbond_atom_site_label_A
_geom_hbond_site_symmetry_D
_geom_hbond_site_symmetry_H
_geom_hbond_site_symmetry_A
_geom_hbond_distance_DA
_geom_hbond_distance_DH
_geom_hbond_distance_HA
_geom_hbond_angle_DHA
_geom_hbond_publ_flag
N(2) H(2N) O(4) . . 3_565 2.9061(19) 0.880 2.028 175.1 no

#===END========================================================================


_database_code_depnum_ccdc_archive 'CCDC 1009508'
#######################################################################
#
#                 Cambridge Crystallographic Data Centre
#                                CCDC 
# 
#######################################################################
# 
#  This CIF contains data from an original supplementary publication
#  deposited with the CCDC, and may include chemical, crystal,
#  experimental, refinement, atomic coordinates,
#  anisotropic displacement parameters and molecular geometry data,
#  as required by the journal to which it was submitted.
#
#  This CIF is provided on the understanding that it is used for bona
#  fide research purposes only. It may contain copyright material
#  of the CCDC or of third parties, and may not be copied or further
#  disseminated in any form, whether machine-readable or not,
#  except for the purpose of generating routine backup copies
#  on your local computer system.
# 
#  For further information on the CCDC, data deposition and
#  data retrieval see:
#                         www.ccdc.cam.ac.uk
#
#  Bona fide researchers may freely download Mercury and enCIFer
#  from this site to visualise CIF-encoded structures and 
#  to carry out CIF format checking respectively.
#
data_tori2-offline

#==============================================================================
# CHEMICAL DATA

_chemical_formula_sum            'C13 H9 N2 O4'
_chemical_formula_moiety         'C13 H9 N2 O4'
_chemical_formula_weight         257.23
_chemical_melting_point          ?
_chemical_absolute_configuration ?

#==============================================================================
# CRYSTAL DATA
_symmetry_cell_setting           monoclinic
_symmetry_space_group_name_H-M   'P 1 21 1'
_symmetry_space_group_name_Hall  'P 2yb'
_symmetry_Int_Tables_number      4
loop_
_symmetry_equiv_pos_site_id
_symmetry_equiv_pos_as_xyz
1 +X,+Y,+Z
2 -X,1/2+Y,-Z
#------------------------------------------------------------------------------
_cell_length_a                   8.3745(4)
_cell_length_b                   10.0838(5)
_cell_length_c                   14.5833(7)
_cell_angle_alpha                90.0000
_cell_angle_beta                 103.496(3)
_cell_angle_gamma                90.0000
_cell_volume                     1197.50(10)
_cell_formula_units_Z            4
_cell_measurement_reflns_used    7928
_cell_measurement_theta_min      3.12
_cell_measurement_theta_max      68.20
_cell_measurement_temperature    173
#------------------------------------------------------------------------------
_exptl_crystal_description       platelet
_exptl_crystal_colour            colorless
_exptl_crystal_size_max          0.300
_exptl_crystal_size_mid          0.300
_exptl_crystal_size_min          0.100
_exptl_crystal_density_diffrn    1.427
_exptl_crystal_density_meas      ?
_exptl_crystal_density_method    'not measured'
_exptl_crystal_F_000             532.00
_exptl_absorpt_coefficient_mu    0.916
_exptl_absorpt_correction_type   multi-scan
_exptl_absorpt_process_details   'ABSCOR (Rigaku, 1995)'
_exptl_absorpt_correction_T_min  0.017
_exptl_absorpt_correction_T_max  0.912

#==============================================================================
# EXPERIMENTAL DATA

_diffrn_ambient_temperature      173
_diffrn_radiation_type           'Cu K\a'
_diffrn_radiation_wavelength     1.54187
_diffrn_measurement_device_type  'Rigaku R-AXIS RAPID'
_diffrn_measurement_method       \w
_diffrn_detector_area_resol_mean 10.000
_diffrn_reflns_number            11473
_diffrn_reflns_av_R_equivalents  0.2427
_diffrn_reflns_theta_max         68.21
_diffrn_reflns_theta_full        68.21
_diffrn_measured_fraction_theta_max 0.989
_diffrn_measured_fraction_theta_full 0.989
_diffrn_reflns_limit_h_min       -9
_diffrn_reflns_limit_h_max       10
_diffrn_reflns_limit_k_min       -11
_diffrn_reflns_limit_k_max       11
_diffrn_reflns_limit_l_min       -17
_diffrn_reflns_limit_l_max       16
_diffrn_standards_number         0
_diffrn_standards_interval_count .
_diffrn_standards_decay_%        ?

#==============================================================================
# REFINEMENT DATA

_refine_special_details          
;
    Refinement was performed using all reflections. The weighted 
    R-factor (wR) and goodness of fit (S) are based on F^2^.
    R-factor (gt) are based on F. The threshold expression of
    F^2^ > 2.0 sigma(F^2^) is used only for calculating R-factor (gt).
;
_reflns_number_total             3768
_reflns_number_gt                1226
_reflns_threshold_expression     F^2^>2.0\s(F^2^)
_refine_ls_structure_factor_coef Fsqd
_refine_ls_R_factor_gt           0.0834
_refine_ls_wR_factor_ref         0.2100
_refine_ls_number_restraints     1
_refine_ls_hydrogen_treatment    constr
_refine_ls_number_reflns         3768
_refine_ls_number_parameters     343
_refine_ls_goodness_of_fit_ref   0.706
_refine_ls_weighting_scheme      calc
_refine_ls_weighting_details     
'w = 1/[\s^2^(Fo^2^)+(0.0000P)^2^+0.0000P] where P=(Fo^2^+2Fc^2^)/3'
_atom_sites_solution_hydrogens   geom
_atom_sites_solution_primary     direct
_atom_sites_solution_secondary   difmap
_refine_ls_shift/su_max          0.001
_refine_diff_density_max         0.330
_refine_diff_density_min         -0.390
_refine_ls_extinction_method     none
_refine_ls_extinction_coef       ?

loop_
_atom_type_symbol
_atom_type_description
_atom_type_scat_dispersion_real
_atom_type_scat_dispersion_imag
_atom_type_scat_source
C C 0.0181 0.0091
;
International Tables for Crystallography
(1992, Vol. C, Tables 4.2.6.8 and 6.1.1.4)
;
H H 0.0000 0.0000
;
International Tables for Crystallography
(1992, Vol. C, Table 6.1.1.4)
;
O O 0.0492 0.0322
;
International Tables for Crystallography
(1992, Vol. C, Tables 4.2.6.8 and 6.1.1.4)
;
N N 0.0311 0.0180
;
International Tables for Crystallography
(1992, Vol. C, Tables 4.2.6.8 and 6.1.1.4)
;

#==============================================================================
# ATOMIC COORDINATES AND THERMAL PARAMETERS

loop_
_atom_site_label
_atom_site_type_symbol
_atom_site_fract_x
_atom_site_fract_y
_atom_site_fract_z
_atom_site_U_iso_or_equiv
_atom_site_adp_type
_atom_site_occupancy
_atom_site_symmetry_multiplicity
_atom_site_calc_flag
_atom_site_refinement_flags
_atom_site_disorder_assembly
_atom_site_disorder_group
O1 O 0.1540(6) 0.6800(6) -0.0945(4) 0.0464(16) Uani 1.0 2 d . . .
O2 O 0.8688(7) 0.8653(7) 0.7121(4) 0.0575(19) Uani 1.0 2 d . . .
O3 O -0.3931(7) 0.6403(7) -0.2049(4) 0.0552(18) Uani 1.0 2 d . . .
O4 O 0.3261(6) 0.8049(6) 0.5873(4) 0.0457(15) Uani 1.0 2 d . . .
O5 O 0.1522(6) 0.6985(6) 0.1180(4) 0.0464(16) Uani 1.0 2 d . . .
O6 O 0.2680(7) 1.1297(7) 0.4996(4) 0.0559(18) Uani 1.0 2 d . . .
O7 O 0.2840(6) 0.3113(6) -0.0112(4) 0.0471(16) Uani 1.0 2 d . . .
O8 O 0.2836(7) 0.7341(7) 0.3445(4) 0.0553(19) Uani 1.0 2 d . . .
N9 N 0.1744(7) 0.4957(7) 0.0449(4) 0.0358(17) Uani 1.0 2 d . . .
N10 N -0.1201(7) 0.6575(8) -0.1458(4) 0.0402(18) Uani 1.0 2 d . . .
N11 N 0.5988(7) 0.8371(8) 0.6462(4) 0.0414(19) Uani 1.0 2 d . . .
N12 N 0.3204(7) 0.9353(8) 0.4240(5) 0.0414(18) Uani 1.0 2 d . . .
C13 C -0.2718(10) 0.6044(9) -0.1451(6) 0.042(3) Uani 1.0 2 d . . .
C14 C 0.0307(9) 0.6218(9) -0.0897(5) 0.038(2) Uani 1.0 2 d . . .
C15 C 0.0663(10) 0.9057(9) 0.3248(6) 0.045(3) Uani 1.0 2 d . . .
C16 C 0.4423(9) 0.4499(10) 0.1173(6) 0.042(3) Uani 1.0 2 d . . .
C17 C -0.2122(9) 1.0594(11) 0.2868(6) 0.049(3) Uani 1.0 2 d . . .
C18 C 0.2292(11) 0.8403(11) 0.3606(6) 0.052(3) Uani 1.0 2 d . . .
C19 C 0.0224(9) 0.4995(9) -0.0270(5) 0.035(2) Uani 1.0 2 d . . .
C20 C 0.7112(10) 0.4522(12) 0.2201(6) 0.059(3) Uani 1.0 2 d . . .
C21 C 0.4564(9) 0.8451(10) 0.5753(6) 0.044(3) Uani 1.0 2 d . . .
C22 C 0.6066(9) 1.0090(10) 0.4956(6) 0.051(3) Uani 1.0 2 d . . .
C23 C 0.7540(10) 0.8818(9) 0.6440(6) 0.044(3) Uani 1.0 2 d . . .
C24 C -0.2779(9) 0.5034(10) -0.0735(5) 0.044(3) Uani 1.0 2 d . . .
C25 C -0.0659(10) 0.8597(10) 0.2585(5) 0.049(3) Uani 1.0 2 d . . .
C26 C 0.2225(10) 1.0413(10) 0.4385(7) 0.050(3) Uani 1.0 2 d . . .
C27 C 0.4056(9) 0.5677(10) 0.1581(6) 0.044(3) Uani 1.0 2 d . . .
C28 C -0.2079(10) 0.9410(11) 0.2386(6) 0.054(3) Uani 1.0 2 d . . .
C29 C 0.0634(9) 1.0213(11) 0.3729(6) 0.049(3) Uani 1.0 2 d . . .
C30 C 0.4800(9) 0.8947(9) 0.4822(5) 0.044(3) Uani 1.0 2 d . . .
C31 C 0.5968(9) 0.3869(10) 0.1483(6) 0.051(3) Uani 1.0 2 d . . .
C32 C 0.7698(10) 0.9564(10) 0.5553(6) 0.049(3) Uani 1.0 2 d . . .
C33 C -0.1286(8) 0.5067(10) 0.0122(5) 0.046(3) Uani 1.0 2 d . . .
C34 C 0.6742(10) 0.5712(11) 0.2593(6) 0.059(3) Uani 1.0 2 d . . .
C35 C -0.0774(10) 1.1011(10) 0.3540(6) 0.050(3) Uani 1.0 2 d . . .
C36 C 0.2992(10) 0.4057(10) 0.0428(6) 0.040(3) Uani 1.0 2 d . . .
C37 C 0.5187(9) 0.6304(10) 0.2279(5) 0.049(3) Uani 1.0 2 d . . .
C38 C 0.2329(9) 0.6044(9) 0.1083(6) 0.035(2) Uani 1.0 2 d . . .
H10 H -0.1193 0.7215 -0.1867 0.0482 Uiso 1.0 2 calc R . .
H11 H 0.5892 0.7990 0.6990 0.0497 Uiso 1.0 2 calc R . .
H17 H -0.3090 1.1119 0.2733 0.0584 Uiso 1.0 2 calc R . .
H20 H 0.8169 0.4141 0.2425 0.0703 Uiso 1.0 2 calc R . .
H22A H 0.6211 1.0398 0.4336 0.0610 Uiso 1.0 2 calc R . .
H22B H 0.5680 1.0847 0.5279 0.0610 Uiso 1.0 2 calc R . .
H24A H -0.2841 0.4147 -0.1032 0.0528 Uiso 1.0 2 calc R . .
H24B H -0.3794 0.5163 -0.0508 0.0528 Uiso 1.0 2 calc R . .
H25 H -0.0626 0.7773 0.2274 0.0582 Uiso 1.0 2 calc R . .
H28 H -0.3013 0.9144 0.1917 0.0643 Uiso 1.0 2 calc R . .
H31 H 0.6216 0.3053 0.1221 0.0610 Uiso 1.0 2 calc R . .
H32A H 0.8194 0.8964 0.5159 0.0593 Uiso 1.0 2 calc R . .
H32B H 0.8458 1.0320 0.5742 0.0593 Uiso 1.0 2 calc R . .
H33A H -0.1286 0.5895 0.0485 0.0550 Uiso 1.0 2 calc R . .
H33B H -0.1322 0.4304 0.0544 0.0550 Uiso 1.0 2 calc R . .
H34 H 0.7546 0.6127 0.3076 0.0713 Uiso 1.0 2 calc R . .
H35 H -0.0798 1.1821 0.3869 0.0598 Uiso 1.0 2 calc R . .
H37 H 0.4928 0.7115 0.2543 0.0583 Uiso 1.0 2 calc R . .


loop_
_atom_site_aniso_label
_atom_site_aniso_U_11
_atom_site_aniso_U_22
_atom_site_aniso_U_33
_atom_site_aniso_U_12
_atom_site_aniso_U_13
_atom_site_aniso_U_23
O1 0.032(3) 0.053(5) 0.054(4) -0.003(3) 0.010(3) 0.004(4)
O2 0.039(4) 0.077(6) 0.046(4) -0.001(4) -0.010(3) 0.025(4)
O3 0.043(4) 0.064(6) 0.051(4) 0.004(4) -0.006(3) 0.011(4)
O4 0.043(4) 0.048(4) 0.047(4) -0.002(3) 0.013(3) -0.001(4)
O5 0.052(4) 0.038(5) 0.046(4) 0.008(3) 0.006(3) -0.011(3)
O6 0.059(4) 0.053(5) 0.052(4) -0.005(4) 0.008(3) -0.003(4)
O7 0.047(4) 0.040(4) 0.053(4) 0.009(3) 0.010(3) -0.001(4)
O8 0.065(4) 0.051(5) 0.050(4) 0.019(4) 0.014(3) -0.001(4)
N9 0.035(4) 0.026(5) 0.044(4) -0.003(3) 0.005(3) 0.003(4)
N10 0.039(4) 0.043(6) 0.041(4) 0.005(4) 0.014(3) 0.012(4)
N11 0.038(4) 0.056(6) 0.028(4) -0.003(4) 0.002(3) 0.005(4)
N12 0.027(4) 0.050(6) 0.046(4) 0.008(4) 0.007(3) 0.001(5)
C13 0.041(5) 0.041(7) 0.042(5) -0.007(5) 0.008(4) 0.003(5)
C14 0.032(5) 0.038(6) 0.047(5) 0.016(4) 0.014(4) 0.010(5)
C15 0.043(5) 0.051(7) 0.047(6) 0.009(5) 0.022(4) -0.001(6)
C16 0.034(5) 0.043(6) 0.051(5) 0.007(5) 0.013(4) 0.010(5)
C17 0.031(5) 0.063(8) 0.053(6) 0.004(5) 0.011(4) 0.010(6)
C18 0.050(6) 0.057(8) 0.050(6) -0.004(6) 0.013(5) 0.022(6)
C19 0.030(5) 0.041(6) 0.032(4) 0.004(4) 0.002(4) 0.012(4)
C20 0.030(5) 0.097(10) 0.047(6) 0.007(6) 0.005(4) 0.027(7)
C21 0.034(5) 0.053(7) 0.045(5) -0.006(5) 0.009(4) -0.002(5)
C22 0.039(5) 0.057(7) 0.055(6) -0.010(5) 0.010(5) 0.013(6)
C23 0.038(5) 0.039(6) 0.058(6) -0.007(4) 0.015(5) 0.007(5)
C24 0.044(5) 0.043(6) 0.045(5) -0.013(5) 0.010(4) 0.011(5)
C25 0.058(6) 0.045(7) 0.045(5) -0.005(5) 0.017(5) 0.003(5)
C26 0.034(5) 0.062(8) 0.053(6) -0.007(5) 0.009(5) 0.011(6)
C27 0.034(5) 0.047(7) 0.054(6) 0.005(4) 0.017(4) 0.013(5)
C28 0.040(5) 0.074(8) 0.046(5) 0.004(5) 0.007(4) 0.019(6)
C29 0.030(5) 0.072(8) 0.043(5) 0.013(5) 0.005(4) 0.021(6)
C30 0.032(5) 0.059(7) 0.040(5) -0.002(4) 0.005(4) 0.032(5)
C31 0.029(5) 0.062(8) 0.065(6) 0.011(5) 0.019(4) 0.026(6)
C32 0.052(6) 0.048(7) 0.052(5) -0.004(5) 0.021(5) 0.017(5)
C33 0.035(5) 0.064(7) 0.036(5) 0.000(5) 0.003(4) 0.021(5)
C34 0.037(5) 0.072(9) 0.070(7) 0.016(5) 0.014(5) 0.011(6)
C35 0.058(6) 0.043(7) 0.055(6) 0.012(5) 0.025(5) 0.005(5)
C36 0.043(5) 0.041(7) 0.040(5) 0.004(5) 0.019(4) 0.009(5)
C37 0.047(5) 0.056(7) 0.042(5) -0.003(5) 0.010(4) -0.004(5)
C38 0.030(5) 0.036(6) 0.041(5) 0.003(4) 0.013(4) 0.001(5)

#==============================================================================
_computing_data_collection       'RAPID AUTO (Rigaku, ????)'
_computing_cell_refinement       'RAPID AUTO'
_computing_data_reduction        'RAPID AUTO'
_computing_structure_solution    'Il Milione (Burla, et al., 2007)'
_computing_structure_refinement  'SHELXL97 (Sheldrick, 2008)'
_computing_publication_material  'CrystalStructure 4.0 (Rigaku, 2010)'
_computing_molecular_graphics    'CrystalStructure 4.0'

#==============================================================================
# MOLECULAR GEOMETRY

_geom_special_details            
;
    ENTER SPECIAL DETAILS OF THE MOLECULAR GEOMETRY
;

loop_
_geom_bond_atom_site_label_1
_geom_bond_atom_site_label_2
_geom_bond_distance
_geom_bond_publ_flag
_geom_bond_site_symmetry_1
_geom_bond_site_symmetry_2
O1 C14 1.203(10) yes . .
O2 C23 1.222(9) yes . .
O3 C13 1.229(9) yes . .
O4 C21 1.215(10) yes . .
O5 C38 1.193(11) yes . .
O6 C26 1.255(12) yes . .
O7 C36 1.223(11) yes . .
O8 C18 1.207(13) yes . .
N9 C19 1.449(8) yes . .
N9 C36 1.390(11) yes . .
N9 C38 1.444(11) yes . .
N10 C13 1.381(11) yes . .
N10 C14 1.383(9) yes . .
N11 C21 1.387(9) yes . .
N11 C23 1.384(11) yes . .
N12 C18 1.424(12) yes . .
N12 C26 1.392(13) yes . .
N12 C30 1.465(9) yes . .
C13 C24 1.468(13) yes . .
C14 C19 1.546(12) yes . .
C15 C18 1.495(12) yes . .
C15 C25 1.370(11) yes . .
C15 C29 1.364(14) yes . .
C16 C27 1.394(13) yes . .
C16 C31 1.417(11) yes . .
C16 C36 1.486(10) yes . .
C17 C28 1.390(15) yes . .
C17 C35 1.377(11) yes . .
C19 C33 1.506(11) yes . .
C20 C31 1.407(11) yes . .
C20 C34 1.395(15) yes . .
C21 C30 1.502(12) yes . .
C22 C30 1.547(12) yes . .
C22 C32 1.533(11) yes . .
C23 C32 1.529(13) yes . .
C24 C33 1.548(9) yes . .
C25 C28 1.418(13) yes . .
C26 C29 1.461(10) yes . .
C27 C37 1.373(11) yes . .
C27 C38 1.505(10) yes . .
C29 C35 1.401(12) yes . .
C34 C37 1.408(12) yes . .
N10 H10 0.880 no . .
N11 H11 0.880 no . .
C17 H17 0.950 no . .
C20 H20 0.950 no . .
C22 H22A 0.990 no . .
C22 H22B 0.990 no . .
C24 H24A 0.990 no . .
C24 H24B 0.990 no . .
C25 H25 0.950 no . .
C28 H28 0.950 no . .
C31 H31 0.950 no . .
C32 H32A 0.990 no . .
C32 H32B 0.990 no . .
C33 H33A 0.990 no . .
C33 H33B 0.990 no . .
C34 H34 0.950 no . .
C35 H35 0.950 no . .
C37 H37 0.950 no . .

loop_
_geom_angle_atom_site_label_1
_geom_angle_atom_site_label_2
_geom_angle_atom_site_label_3
_geom_angle
_geom_angle_publ_flag
_geom_angle_site_symmetry_1
_geom_angle_site_symmetry_2
_geom_angle_site_symmetry_3
C19 N9 C36 122.7(7) yes . . .
C19 N9 C38 123.5(7) yes . . .
C36 N9 C38 111.4(6) yes . . .
C13 N10 C14 127.5(7) yes . . .
C21 N11 C23 127.8(7) yes . . .
C18 N12 C26 111.7(7) yes . . .
C18 N12 C30 117.8(8) yes . . .
C26 N12 C30 128.1(7) yes . . .
O3 C13 N10 119.3(8) yes . . .
O3 C13 C24 123.3(8) yes . . .
N10 C13 C24 117.3(7) yes . . .
O1 C14 N10 121.1(8) yes . . .
O1 C14 C19 125.5(7) yes . . .
N10 C14 C19 113.4(7) yes . . .
C18 C15 C25 128.2(9) yes . . .
C18 C15 C29 108.8(7) yes . . .
C25 C15 C29 123.0(8) yes . . .
C27 C16 C31 121.5(7) yes . . .
C27 C16 C36 110.3(7) yes . . .
C31 C16 C36 128.2(9) yes . . .
C28 C17 C35 120.6(8) yes . . .
O8 C18 N12 123.6(8) yes . . .
O8 C18 C15 132.7(8) yes . . .
N12 C18 C15 103.7(8) yes . . .
N9 C19 C14 107.2(6) yes . . .
N9 C19 C33 113.6(6) yes . . .
C14 C19 C33 110.1(7) yes . . .
C31 C20 C34 122.0(8) yes . . .
O4 C21 N11 121.2(8) yes . . .
O4 C21 C30 123.6(7) yes . . .
N11 C21 C30 115.0(7) yes . . .
C30 C22 C32 107.9(8) yes . . .
O2 C23 N11 120.1(8) yes . . .
O2 C23 C32 123.2(8) yes . . .
N11 C23 C32 116.6(7) yes . . .
C13 C24 C33 113.8(7) yes . . .
C15 C25 C28 116.7(9) yes . . .
O6 C26 N12 124.1(7) yes . . .
O6 C26 C29 129.9(9) yes . . .
N12 C26 C29 105.9(8) yes . . .
C16 C27 C37 121.7(8) yes . . .
C16 C27 C38 106.6(7) yes . . .
C37 C27 C38 131.6(9) yes . . .
C17 C28 C25 120.8(7) yes . . .
C15 C29 C26 109.4(8) yes . . .
C15 C29 C35 120.3(7) yes . . .
C26 C29 C35 130.3(9) yes . . .
N12 C30 C21 108.8(7) yes . . .
N12 C30 C22 111.8(7) yes . . .
C21 C30 C22 111.4(7) yes . . .
C16 C31 C20 116.1(9) yes . . .
C22 C32 C23 114.1(7) yes . . .
C19 C33 C24 106.5(6) yes . . .
C20 C34 C37 120.6(8) yes . . .
C17 C35 C29 118.5(9) yes . . .
O7 C36 N9 123.8(7) yes . . .
O7 C36 C16 130.5(8) yes . . .
N9 C36 C16 105.7(7) yes . . .
C27 C37 C34 118.1(9) yes . . .
O5 C38 N9 124.3(6) yes . . .
O5 C38 C27 130.2(8) yes . . .
N9 C38 C27 105.5(7) yes . . .
C13 N10 H10 116.232 no . . .
C14 N10 H10 116.235 no . . .
C21 N11 H11 116.119 no . . .
C23 N11 H11 116.123 no . . .
C28 C17 H17 119.709 no . . .
C35 C17 H17 119.696 no . . .
C31 C20 H20 119.014 no . . .
C34 C20 H20 119.019 no . . .
C30 C22 H22A 110.114 no . . .
C30 C22 H22B 110.115 no . . .
C32 C22 H22A 110.112 no . . .
C32 C22 H22B 110.118 no . . .
H22A C22 H22B 108.433 no . . .
C13 C24 H24A 108.804 no . . .
C13 C24 H24B 108.795 no . . .
C33 C24 H24A 108.798 no . . .
C33 C24 H24B 108.797 no . . .
H24A C24 H24B 107.670 no . . .
C15 C25 H25 121.635 no . . .
C28 C25 H25 121.636 no . . .
C17 C28 H28 119.585 no . . .
C25 C28 H28 119.589 no . . .
C16 C31 H31 121.952 no . . .
C20 C31 H31 121.951 no . . .
C22 C32 H32A 108.725 no . . .
C22 C32 H32B 108.730 no . . .
C23 C32 H32A 108.725 no . . .
C23 C32 H32B 108.728 no . . .
H32A C32 H32B 107.629 no . . .
C19 C33 H33A 110.421 no . . .
C19 C33 H33B 110.414 no . . .
C24 C33 H33A 110.423 no . . .
C24 C33 H33B 110.416 no . . .
H33A C33 H33B 108.623 no . . .
C20 C34 H34 119.702 no . . .
C37 C34 H34 119.698 no . . .
C17 C35 H35 120.739 no . . .
C29 C35 H35 120.745 no . . .
C27 C37 H37 120.944 no . . .
C34 C37 H37 120.951 no . . .

loop_
_geom_torsion_atom_site_label_1
_geom_torsion_atom_site_label_2
_geom_torsion_atom_site_label_3
_geom_torsion_atom_site_label_4
_geom_torsion
_geom_torsion_publ_flag
_geom_torsion_site_symmetry_1
_geom_torsion_site_symmetry_2
_geom_torsion_site_symmetry_3
_geom_torsion_site_symmetry_4
C19 N9 C36 O7 -10.4(13) no . . . .
C19 N9 C36 C16 169.9(6) no . . . .
C36 N9 C19 C14 -105.2(8) no . . . .
C36 N9 C19 C33 132.9(8) no . . . .
C19 N9 C38 O5 12.2(12) no . . . .
C19 N9 C38 C27 -170.2(6) no . . . .
C38 N9 C19 C14 55.9(9) no . . . .
C38 N9 C19 C33 -66.0(10) no . . . .
C36 N9 C38 O5 175.2(8) no . . . .
C36 N9 C38 C27 -7.3(8) no . . . .
C38 N9 C36 O7 -173.6(8) no . . . .
C38 N9 C36 C16 6.8(9) no . . . .
C13 N10 C14 O1 -176.8(8) no . . . .
C13 N10 C14 C19 6.0(11) no . . . .
C14 N10 C13 O3 -174.3(7) no . . . .
C14 N10 C13 C24 3.8(12) no . . . .
C21 N11 C23 O2 -178.8(8) no . . . .
C21 N11 C23 C32 4.0(13) no . . . .
C23 N11 C21 O4 -178.0(8) no . . . .
C23 N11 C21 C30 7.3(13) no . . . .
C18 N12 C26 O6 171.0(9) no . . . .
C18 N12 C26 C29 -6.5(10) no . . . .
C26 N12 C18 O8 -172.5(9) no . . . .
C26 N12 C18 C15 7.8(9) no . . . .
C18 N12 C30 C21 -93.3(8) no . . . .
C18 N12 C30 C22 143.3(7) no . . . .
C30 N12 C18 O8 -8.7(13) no . . . .
C30 N12 C18 C15 171.5(6) no . . . .
C26 N12 C30 C21 67.4(11) no . . . .
C26 N12 C30 C22 -56.0(11) no . . . .
C30 N12 C26 O6 9.3(15) no . . . .
C30 N12 C26 C29 -168.2(7) no . . . .
O3 C13 C24 C33 -161.0(8) no . . . .
N10 C13 C24 C33 20.9(11) no . . . .
O1 C14 C19 N9 18.4(11) no . . . .
O1 C14 C19 C33 142.5(8) no . . . .
N10 C14 C19 N9 -164.5(6) no . . . .
N10 C14 C19 C33 -40.4(9) no . . . .
C18 C15 C25 C28 178.8(8) no . . . .
C25 C15 C18 O8 -2.8(17) no . . . .
C25 C15 C18 N12 176.9(9) no . . . .
C18 C15 C29 C26 2.5(10) no . . . .
C18 C15 C29 C35 -178.8(7) no . . . .
C29 C15 C18 O8 174.2(10) no . . . .
C29 C15 C18 N12 -6.1(10) no . . . .
C25 C15 C29 C26 179.6(8) no . . . .
C25 C15 C29 C35 -1.7(14) no . . . .
C29 C15 C25 C28 2.3(13) no . . . .
C27 C16 C31 C20 -1.9(12) no . . . .
C31 C16 C27 C37 2.1(13) no . . . .
C31 C16 C27 C38 -179.7(7) no . . . .
C27 C16 C36 O7 176.8(9) no . . . .
C27 C16 C36 N9 -3.6(10) no . . . .
C36 C16 C27 C37 -178.9(7) no . . . .
C36 C16 C27 C38 -0.8(10) no . . . .
C31 C16 C36 O7 -4.4(16) no . . . .
C31 C16 C36 N9 175.3(8) no . . . .
C36 C16 C31 C20 179.4(8) no . . . .
C28 C17 C35 C29 -0.3(13) no . . . .
C35 C17 C28 C25 1.0(13) no . . . .
N9 C19 C33 C24 -177.4(7) no . . . .
C14 C19 C33 C24 62.3(8) no . . . .
C31 C20 C34 C37 0.1(14) no . . . .
C34 C20 C31 C16 0.7(13) no . . . .
O4 C21 C30 N12 22.1(12) no . . . .
O4 C21 C30 C22 145.7(8) no . . . .
N11 C21 C30 N12 -163.4(7) no . . . .
N11 C21 C30 C22 -39.7(10) no . . . .
C30 C22 C32 C23 -48.3(9) no . . . .
C32 C22 C30 N12 -178.8(6) no . . . .
C32 C22 C30 C21 59.3(9) no . . . .
O2 C23 C32 C22 -158.9(8) no . . . .
N11 C23 C32 C22 18.2(11) no . . . .
C13 C24 C33 C19 -53.3(10) no . . . .
C15 C25 C28 C17 -1.9(13) no . . . .
O6 C26 C29 C15 -175.0(9) no . . . .
O6 C26 C29 C35 6.5(17) no . . . .
N12 C26 C29 C15 2.3(10) no . . . .
N12 C26 C29 C35 -176.3(8) no . . . .
C16 C27 C37 C34 -1.2(13) no . . . .
C16 C27 C38 O5 -177.9(9) no . . . .
C16 C27 C38 N9 4.7(9) no . . . .
C37 C27 C38 O5 -0.0(16) no . . . .
C37 C27 C38 N9 -177.4(9) no . . . .
C38 C27 C37 C34 -178.8(8) no . . . .
C15 C29 C35 C17 0.6(13) no . . . .
C26 C29 C35 C17 179.1(9) no . . . .
C20 C34 C37 C27 0.1(13) no . . . .

loop_
_geom_contact_atom_site_label_1
_geom_contact_atom_site_label_2
_geom_contact_distance
_geom_contact_publ_flag
_geom_contact_site_symmetry_1
_geom_contact_site_symmetry_2
O1 O5 3.108(7) no . .
O1 N9 2.730(9) no . .
O1 C13 3.551(10) no . .
O1 C33 3.576(10) no . .
O1 C36 3.465(11) no . .
O1 C38 2.975(9) no . .
O2 C21 3.569(9) no . .
O3 C14 3.559(9) no . .
O4 O6 3.508(9) no . .
O4 O8 3.547(8) no . .
O4 N12 2.711(9) no . .
O4 C18 3.234(10) no . .
O4 C23 3.570(10) no . .
O4 C26 3.204(11) no . .
O5 C14 3.062(9) no . .
O5 C16 3.493(11) no . .
O5 C19 2.934(10) no . .
O5 C33 3.156(10) no . .
O5 C36 3.474(11) no . .
O5 C37 3.188(9) no . .
O6 C15 3.527(10) no . .
O6 C18 3.525(12) no . .
O6 C21 3.336(11) no . .
O6 C22 3.099(10) no . .
O6 C30 3.007(11) no . .
O6 C35 3.176(9) no . .
O7 C19 2.867(10) no . .
O7 C27 3.556(11) no . .
O7 C31 3.164(8) no . .
O7 C38 3.507(11) no . .
O8 C21 3.521(10) no . .
O8 C25 3.167(10) no . .
O8 C26 3.472(12) no . .
O8 C29 3.509(12) no . .
O8 C30 2.796(10) no . .
N10 C33 2.775(11) no . .
N11 C22 2.811(12) no . .
C13 C19 2.859(10) no . .
C14 C24 2.906(11) no . .
C14 C36 3.393(11) no . .
C14 C38 2.992(10) no . .
C15 C17 2.747(12) no . .
C16 C34 2.770(11) no . .
C18 C21 3.262(11) no . .
C20 C27 2.765(12) no . .
C21 C26 3.147(12) no . .
C21 C32 2.931(12) no . .
C22 C26 3.146(11) no . .
C23 C30 2.885(10) no . .
C25 C35 2.817(14) no . .
C28 C29 2.753(10) no . .
C31 C37 2.857(14) no . .
C33 C38 3.181(10) no . .
O1 C17 3.198(10) no . 2_545
O1 C28 3.297(12) no . 2_545
O1 C31 3.177(11) no . 2_655
O1 C33 3.529(12) no . 2_555
O2 O3 3.558(9) no . 1_656
O2 N10 2.933(9) no . 1_656
O2 C20 3.534(10) no . 2_756
O2 C35 3.446(12) no . 2_646
O3 O2 3.558(9) no . 1_454
O3 O7 3.521(8) no . 2_555
O3 N11 2.931(9) no . 1_454
O3 C16 3.434(12) no . 2_555
O3 C17 3.344(9) no . 2_445
O3 C31 3.230(11) no . 2_555
O3 C36 3.535(11) no . 2_555
O4 C17 3.351(12) no . 2_546
O4 C20 3.257(11) no . 2_656
O4 C22 3.317(12) no . 2_646
O4 C34 3.496(12) no . 2_656
O4 C35 3.182(11) no . 2_546
O5 O8 3.248(7) no . .
O5 C19 3.494(10) no . 2_555
O5 C24 3.362(11) no . 2_555
O5 C25 3.452(11) no . .
O6 N11 3.354(10) no . 2_656
O6 C21 3.523(11) no . 2_656
O6 C23 3.271(11) no . 2_656
O6 C30 3.377(11) no . 2_656
O6 C32 3.388(12) no . 2_656
O6 C34 3.487(11) no . 2_656
O7 O3 3.521(8) no . 2_545
O7 N10 3.317(9) no . 2_545
O7 C13 3.110(11) no . 2_545
O7 C24 3.346(11) no . 2_545
O7 C28 3.482(10) no . 2_545
O7 C33 3.335(12) no . 2_545
O8 O5 3.248(7) no . .
O8 C22 3.230(11) no . 2_646
O8 C23 3.575(12) no . 2_646
O8 C27 3.542(11) no . .
O8 C32 3.238(12) no . 2_646
O8 C37 3.070(11) no . .
N10 O2 2.933(9) no . 1_454
N10 O7 3.317(9) no . 2_555
N10 C36 3.438(12) no . 2_555
N11 O3 2.931(9) no . 1_656
N11 O6 3.354(10) no . 2_646
C13 O7 3.110(11) no . 2_555
C13 C36 3.416(13) no . 2_555
C14 C28 3.427(13) no . 2_545
C16 O3 3.434(12) no . 2_545
C17 O1 3.198(10) no . 2_555
C17 O3 3.344(9) no . 2_455
C17 O4 3.351(12) no . 2_556
C19 O5 3.494(10) no . 2_545
C20 O2 3.534(10) no . 2_746
C20 O4 3.257(11) no . 2_646
C21 O6 3.523(11) no . 2_646
C21 C22 3.547(14) no . 2_646
C22 O4 3.317(12) no . 2_656
C22 O8 3.230(11) no . 2_656
C22 C21 3.547(14) no . 2_656
C23 O6 3.271(11) no . 2_646
C23 O8 3.575(12) no . 2_656
C24 O5 3.362(11) no . 2_545
C24 O7 3.346(11) no . 2_555
C25 O5 3.452(11) no . .
C27 O8 3.542(11) no . .
C28 O1 3.297(12) no . 2_555
C28 O7 3.482(10) no . 2_555
C28 C14 3.427(13) no . 2_555
C30 O6 3.377(11) no . 2_646
C31 O1 3.177(11) no . 2_645
C31 O3 3.230(11) no . 2_545
C31 C33 3.581(12) no . 1_655
C32 O6 3.388(12) no . 2_646
C32 O8 3.238(12) no . 2_656
C33 O1 3.529(12) no . 2_545
C33 O7 3.335(12) no . 2_555
C33 C31 3.581(12) no . 1_455
C34 O4 3.496(12) no . 2_646
C34 O6 3.487(11) no . 2_646
C35 O2 3.446(12) no . 2_656
C35 O4 3.182(11) no . 2_556
C36 O3 3.535(11) no . 2_545
C36 N10 3.438(12) no . 2_545
C36 C13 3.416(13) no . 2_545
C37 O8 3.070(11) no . .
O1 H10 2.4052 no . .
O2 H11 2.3992 no . .
O2 H32A 2.8126 no . .
O2 H32B 2.5946 no . .
O3 H10 2.3903 no . .
O3 H24A 2.7524 no . .
O3 H24B 2.5512 no . .
O4 H11 2.4162 no . .
O5 H33A 2.5791 no . .
O5 H33B 3.5797 no . .
O5 H37 3.0754 no . .
O6 H22A 3.4379 no . .
O6 H22B 2.4908 no . .
O6 H35 3.0380 no . .
O7 H31 3.0351 no . .
O8 H25 3.0331 no . .
N9 H33A 2.7205 no . .
N9 H33B 2.6852 no . .
N10 H24A 2.9442 no . .
N10 H24B 3.1733 no . .
N10 H33A 2.9329 no . .
N11 H22B 3.0114 no . .
N11 H32A 3.0042 no . .
N11 H32B 3.2037 no . .
N12 H22A 2.7030 no . .
N12 H22B 2.7200 no . .
C13 H33A 2.8026 no . .
C13 H33B 3.3645 no . .
C14 H24A 3.3332 no . .
C14 H33A 2.6844 no . .
C14 H33B 3.3673 no . .
C15 H28 3.2350 no . .
C15 H35 3.2562 no . .
C16 H20 3.2605 no . .
C16 H37 3.2764 no . .
C17 H25 3.3040 no . .
C18 H25 2.8165 no . .
C19 H10 3.2487 no . .
C19 H24A 2.6878 no . .
C19 H24B 3.3054 no . .
C20 H37 3.2950 no . .
C21 H22A 3.3693 no . .
C21 H22B 2.7361 no . .
C21 H32A 3.3896 no . .
C23 H22A 3.4051 no . .
C23 H22B 2.8719 no . .
C24 H10 3.2177 no . .
C25 H17 3.2963 no . .
C26 H22A 3.3555 no . .
C26 H22B 2.9163 no . .
C26 H35 2.8465 no . .
C27 H31 3.3151 no . .
C27 H34 3.2444 no . .
C28 H35 3.2640 no . .
C29 H17 3.2491 no . .
C29 H25 3.2598 no . .
C30 H11 3.2270 no . .
C30 H32A 2.7692 no . .
C30 H32B 3.3440 no . .
C31 H34 3.3002 no . .
C32 H11 3.2677 no . .
C34 H31 3.3122 no . .
C35 H28 3.2551 no . .
C36 H31 2.8625 no . .
C37 H20 3.2851 no . .
C38 H33A 2.9521 no . .
C38 H33B 3.4528 no . .
C38 H37 2.8772 no . .
H17 H28 2.3298 no . .
H17 H35 2.3328 no . .
H20 H31 2.3709 no . .
H20 H34 2.3263 no . .
H22A H32A 2.3145 no . .
H22A H32B 2.4387 no . .
H22B H32A 2.8708 no . .
H22B H32B 2.3274 no . .
H24A H33A 2.8905 no . .
H24A H33B 2.3575 no . .
H24B H33A 2.3735 no . .
H24B H33B 2.4301 no . .
H25 H28 2.3854 no . .
H34 H37 2.3677 no . .
O1 H17 3.2468 no . 2_545
O1 H20 3.2468 no . 2_655
O1 H28 3.3944 no . 2_545
O1 H31 2.3764 no . 2_655
O1 H33B 2.6077 no . 2_555
O2 H10 2.0543 no . 1_656
O2 H20 2.6067 no . 2_756
O2 H35 3.1328 no . 2_646
O3 H11 2.1102 no . 1_454
O3 H17 2.4783 no . 2_445
O3 H22A 3.5814 no . 2_545
O3 H28 3.4654 no . 2_445
O3 H31 2.9944 no . 2_555
O4 H17 2.8416 no . 2_546
O4 H20 3.1928 no . 2_656
O4 H22A 2.7383 no . 2_646
O4 H22B 3.0392 no . 2_646
O4 H34 3.5948 no . 2_656
O4 H35 2.5081 no . 2_546
O5 H24A 2.4761 no . 2_555
O5 H25 2.7834 no . .
O5 H33B 3.4083 no . 2_555
O6 H32A 2.7829 no . 2_656
O6 H34 2.8677 no . 2_656
O7 H10 3.5933 no . 2_545
O7 H24B 3.1569 no . 2_545
O7 H25 3.2806 no . 2_545
O7 H28 2.8641 no . 2_545
O7 H33A 2.5807 no . 2_545
O8 H22B 2.4899 no . 2_646
O8 H32B 2.7081 no . 2_646
O8 H37 2.4350 no . .
N9 H10 3.5463 no . 2_545
N10 H11 3.2426 no . 1_454
N10 H33B 3.5349 no . 2_555
N11 H10 3.1913 no . 1_656
N11 H22A 3.5680 no . 2_646
C13 H11 3.0238 no . 1_454
C13 H17 3.5726 no . 2_445
C14 H31 3.5735 no . 2_655
C14 H33B 3.2349 no . 2_555
C16 H11 3.1452 no . 2_646
C16 H24B 3.2239 no . 1_655
C17 H22A 2.8222 no . 1_455
C17 H31 3.5069 no . 1_465
C18 H22B 3.2987 no . 2_646
C18 H32B 3.3522 no . 2_646
C18 H37 3.2498 no . .
C20 H11 3.3907 no . 2_646
C20 H17 3.5310 no . 1_645
C20 H33A 3.3974 no . 1_655
C20 H33B 3.0148 no . 1_655
C21 H22A 3.1428 no . 2_646
C21 H22B 3.0098 no . 2_646
C23 H10 2.9345 no . 1_656
C23 H35 3.5032 no . 2_646
C25 H34 3.0790 no . 1_455
C27 H11 3.4124 no . 2_646
C28 H34 3.4960 no . 1_455
C28 H37 3.4580 no . 1_455
C29 H10 3.5021 no . 2_555
C29 H32A 3.4778 no . 1_455
C30 H22B 3.1511 no . 2_646
C31 H11 3.1291 no . 2_646
C31 H17 3.3113 no . 1_645
C31 H24B 3.2310 no . 1_655
C31 H33B 2.9450 no . 1_655
C33 H31 3.5550 no . 1_455
C34 H25 3.1424 no . 1_655
C35 H10 3.4673 no . 2_555
C35 H20 3.5669 no . 1_465
C35 H22A 3.0777 no . 1_455
C35 H32A 3.3948 no . 1_455
C35 H32B 3.4878 no . 1_455
C36 H10 3.4050 no . 2_545
C36 H24B 3.4738 no . 1_655
C36 H28 3.4249 no . 2_545
C37 H28 3.3346 no . 1_655
C38 H24A 3.1619 no . 2_555
H10 O2 2.0543 no . 1_454
H10 O7 3.5933 no . 2_555
H10 N9 3.5463 no . 2_555
H10 N11 3.1913 no . 1_454
H10 C23 2.9345 no . 1_454
H10 C29 3.5021 no . 2_545
H10 C35 3.4673 no . 2_545
H10 C36 3.4050 no . 2_555
H10 H11 2.7293 no . 1_454
H10 H20 3.4366 no . 2_655
H10 H33B 3.2705 no . 2_555
H11 O3 2.1102 no . 1_656
H11 N10 3.2426 no . 1_656
H11 C13 3.0238 no . 1_656
H11 C16 3.1452 no . 2_656
H11 C20 3.3907 no . 2_656
H11 C27 3.4124 no . 2_656
H11 C31 3.1291 no . 2_656
H11 H10 2.7293 no . 1_656
H11 H17 3.1100 no . 2_546
H11 H22A 3.4761 no . 2_646
H11 H31 3.4751 no . 2_656
H17 O1 3.2468 no . 2_555
H17 O3 2.4783 no . 2_455
H17 O4 2.8416 no . 2_556
H17 C13 3.5726 no . 2_455
H17 C20 3.5310 no . 1_465
H17 C31 3.3113 no . 1_465
H17 H11 3.1100 no . 2_556
H17 H20 3.2895 no . 1_465
H17 H22A 2.6407 no . 1_455
H17 H31 2.8992 no . 1_465
H20 O1 3.2468 no . 2_645
H20 O2 2.6067 no . 2_746
H20 O4 3.1928 no . 2_646
H20 C35 3.5669 no . 1_645
H20 H10 3.4366 no . 2_645
H20 H17 3.2895 no . 1_645
H20 H33A 3.4559 no . 1_655
H20 H33B 2.8784 no . 1_655
H20 H35 3.1310 no . 1_645
H22A O3 3.5814 no . 2_555
H22A O4 2.7383 no . 2_656
H22A N11 3.5680 no . 2_656
H22A C17 2.8222 no . 1_655
H22A C21 3.1428 no . 2_656
H22A C35 3.0777 no . 1_655
H22A H11 3.4761 no . 2_656
H22A H17 2.6407 no . 1_655
H22A H35 3.0975 no . 1_655
H22B O4 3.0392 no . 2_656
H22B O8 2.4899 no . 2_656
H22B C18 3.2987 no . 2_656
H22B C21 3.0098 no . 2_656
H22B C30 3.1511 no . 2_656
H22B H37 3.5687 no . 2_656
H24A O5 2.4761 no . 2_545
H24A C38 3.1619 no . 2_545
H24A H28 3.4098 no . 2_445
H24A H37 3.2111 no . 2_545
H24B O7 3.1569 no . 2_555
H24B C16 3.2239 no . 1_455
H24B C31 3.2310 no . 1_455
H24B C36 3.4738 no . 1_455
H24B H28 3.1410 no . 2_445
H24B H31 3.2976 no . 1_455
H24B H31 3.5645 no . 2_555
H25 O5 2.7834 no . .
H25 O7 3.2806 no . 2_555
H25 C34 3.1424 no . 1_455
H25 H33A 3.1653 no . .
H25 H34 2.7028 no . 1_455
H28 O1 3.3944 no . 2_555
H28 O3 3.4654 no . 2_455
H28 O7 2.8641 no . 2_555
H28 C36 3.4249 no . 2_555
H28 C37 3.3346 no . 1_455
H28 H24A 3.4098 no . 2_455
H28 H24B 3.1410 no . 2_455
H28 H34 3.4584 no . 1_455
H28 H37 2.9537 no . 1_455
H31 O1 2.3764 no . 2_645
H31 O3 2.9944 no . 2_545
H31 C14 3.5735 no . 2_645
H31 C17 3.5069 no . 1_645
H31 C33 3.5550 no . 1_655
H31 H11 3.4751 no . 2_646
H31 H17 2.8992 no . 1_645
H31 H24B 3.2976 no . 1_655
H31 H24B 3.5645 no . 2_545
H31 H33B 2.7876 no . 1_655
H32A O6 2.7829 no . 2_646
H32A C29 3.4778 no . 1_655
H32A C35 3.3948 no . 1_655
H32A H35 3.1615 no . 2_646
H32B O8 2.7081 no . 2_656
H32B C18 3.3522 no . 2_656
H32B C35 3.4878 no . 1_655
H32B H34 3.4849 no . 2_756
H32B H35 3.3061 no . 1_655
H33A O7 2.5807 no . 2_555
H33A C20 3.3974 no . 1_455
H33A H20 3.4559 no . 1_455
H33A H25 3.1653 no . .
H33B O1 2.6077 no . 2_545
H33B O5 3.4083 no . 2_545
H33B N10 3.5349 no . 2_545
H33B C14 3.2349 no . 2_545
H33B C20 3.0148 no . 1_455
H33B C31 2.9450 no . 1_455
H33B H10 3.2705 no . 2_545
H33B H20 2.8784 no . 1_455
H33B H31 2.7876 no . 1_455
H34 O4 3.5948 no . 2_646
H34 O6 2.8677 no . 2_646
H34 C25 3.0790 no . 1_655
H34 C28 3.4960 no . 1_655
H34 H25 2.7028 no . 1_655
H34 H28 3.4584 no . 1_655
H34 H32B 3.4849 no . 2_746
H35 O2 3.1328 no . 2_656
H35 O4 2.5081 no . 2_556
H35 C23 3.5032 no . 2_656
H35 H20 3.1310 no . 1_465
H35 H22A 3.0975 no . 1_455
H35 H32A 3.1615 no . 2_656
H35 H32B 3.3061 no . 1_455
H37 O8 2.4350 no . .
H37 C18 3.2498 no . .
H37 C28 3.4580 no . 1_655
H37 H22B 3.5687 no . 2_646
H37 H24A 3.2111 no . 2_555
H37 H28 2.9537 no . 1_655

#==============================================================================
loop_
_geom_hbond_atom_site_label_D
_geom_hbond_atom_site_label_H
_geom_hbond_atom_site_label_A
_geom_hbond_site_symmetry_D
_geom_hbond_site_symmetry_H
_geom_hbond_site_symmetry_A
_geom_hbond_distance_DA
_geom_hbond_distance_DH
_geom_hbond_distance_HA
_geom_hbond_angle_DHA
_geom_hbond_publ_flag
N10 H10 O2 . . 1_454 2.933(9) 0.880 2.054 176.2 no
N11 H11 O3 . . 1_656 2.931(9) 0.880 2.110 154.8 no

#==============================================================================
# Additional structures and associated data_? identifiers
# should be added at this point if there is more than one 
# structure analysis in the CIF.

#==============================================================================
#     End of CIF
#==============================================================================
_database_code_depnum_ccdc_archive 'CCDC 1009509'
#######################################################################
#
#                 Cambridge Crystallographic Data Centre
#                                CCDC 
# 
#######################################################################
# 
#  This CIF contains data from an original supplementary publication
#  deposited with the CCDC, and may include chemical, crystal,
#  experimental, refinement, atomic coordinates,
#  anisotropic displacement parameters and molecular geometry data,
#  as required by the journal to which it was submitted.
#
#  This CIF is provided on the understanding that it is used for bona
#  fide research purposes only. It may contain copyright material
#  of the CCDC or of third parties, and may not be copied or further
#  disseminated in any form, whether machine-readable or not,
#  except for the purpose of generating routine backup copies
#  on your local computer system.
# 
#  For further information on the CCDC, data deposition and
#  data retrieval see:
#                         www.ccdc.cam.ac.uk
#
#  Bona fide researchers may freely download Mercury and enCIFer
#  from this site to visualise CIF-encoded structures and 
#  to carry out CIF format checking respectively.
#
data_20110309

#==============================================================================
# CHEMICAL DATA

_chemical_formula_sum            'C13 H9 F N2 O4'
_chemical_formula_moiety         'C13 H9 F N2 O4'
_chemical_formula_weight         276.22
_chemical_melting_point          ?

#==============================================================================
# CRYSTAL DATA
_symmetry_cell_setting           monoclinic
_symmetry_space_group_name_H-M   'P 1 21/c 1'
_symmetry_space_group_name_Hall  '-P 2ybc'
_symmetry_Int_Tables_number      14
loop_
_symmetry_equiv_pos_site_id
_symmetry_equiv_pos_as_xyz
1 +X,+Y,+Z
2 -X,1/2+Y,1/2-Z
3 -X,-Y,-Z
4 +X,1/2-Y,1/2+Z
#------------------------------------------------------------------------------
_cell_length_a                   7.24677(14)
_cell_length_b                   14.8112(3)
_cell_length_c                   11.0943(2)
_cell_angle_alpha                90.0000
_cell_angle_beta                 99.3083(12)
_cell_angle_gamma                90.0000
_cell_volume                     1175.11(4)
_cell_formula_units_Z            4
_cell_measurement_reflns_used    17970
_cell_measurement_theta_min      2.98
_cell_measurement_theta_max      68.22
_cell_measurement_temperature    223
#------------------------------------------------------------------------------
_exptl_crystal_description       unknown
_exptl_crystal_colour            unknown
_exptl_crystal_size_max          0.100
_exptl_crystal_size_mid          0.100
_exptl_crystal_size_min          0.100
_exptl_crystal_density_diffrn    1.561
_exptl_crystal_density_meas      ?
_exptl_crystal_density_method    'not measured'
_exptl_crystal_F_000             568.00
_exptl_absorpt_coefficient_mu    1.103
_exptl_absorpt_correction_type   multi-scan
_exptl_absorpt_process_details   'ABSCOR (Rigaku, 1995)'
_exptl_absorpt_correction_T_min  0.550
_exptl_absorpt_correction_T_max  0.896

#==============================================================================
# EXPERIMENTAL DATA

_diffrn_ambient_temperature      223
_diffrn_radiation_type           'Cu K\a'
_diffrn_radiation_wavelength     1.54187
_diffrn_measurement_device_type  'Rigaku R-AXIS RAPID'
_diffrn_measurement_method       \w
_diffrn_detector_area_resol_mean 10.000
_diffrn_reflns_number            18765
_diffrn_reflns_av_R_equivalents  0.0829
_diffrn_reflns_theta_max         68.22
_diffrn_reflns_theta_full        68.23
_diffrn_measured_fraction_theta_max 1.000
_diffrn_measured_fraction_theta_full 1.000
_diffrn_reflns_limit_h_min       -8
_diffrn_reflns_limit_h_max       8
_diffrn_reflns_limit_k_min       -17
_diffrn_reflns_limit_k_max       17
_diffrn_reflns_limit_l_min       -13
_diffrn_reflns_limit_l_max       13
_diffrn_standards_number         0
_diffrn_standards_interval_count .
_diffrn_standards_decay_%        ?

#==============================================================================
# REFINEMENT DATA

_refine_special_details          
;
    Refinement was performed using all reflections. The weighted 
    R-factor (wR) and goodness of fit (S) are based on F^2^.
    R-factor (gt) are based on F. The threshold expression of
    F^2^ > 2.0 sigma(F^2^) is used only for calculating R-factor (gt).
;
_reflns_number_total             2154
_reflns_number_gt                1947
_reflns_threshold_expression     F^2^>2.0\s(F^2^)
_refine_ls_structure_factor_coef Fsqd
_refine_ls_R_factor_gt           0.0414
_refine_ls_wR_factor_ref         0.1031
_refine_ls_number_restraints     0
_refine_ls_hydrogen_treatment    refxyz
_refine_ls_number_reflns         2154
_refine_ls_number_parameters     209
_refine_ls_goodness_of_fit_ref   1.112
_refine_ls_weighting_scheme      calc
_refine_ls_weighting_details     
'w = 1/[\s^2^(Fo^2^)+(0.0439P)^2^+0.3623P] where P=(Fo^2^+2Fc^2^)/3'
_atom_sites_solution_hydrogens   geom
_atom_sites_solution_primary     direct
_atom_sites_solution_secondary   difmap
_refine_ls_shift/su_max          0.000
_refine_diff_density_max         0.200
_refine_diff_density_min         -0.250
_refine_ls_extinction_method     SHELXL
_refine_ls_extinction_coef       0.0326(15)

loop_
_atom_type_symbol
_atom_type_description
_atom_type_scat_dispersion_real
_atom_type_scat_dispersion_imag
_atom_type_scat_source
C C 0.0181 0.0091
;
International Tables for Crystallography
(1992, Vol. C, Tables 4.2.6.8 and 6.1.1.4)
;
H H 0.0000 0.0000
;
International Tables for Crystallography
(1992, Vol. C, Table 6.1.1.4)
;
O O 0.0492 0.0322
;
International Tables for Crystallography
(1992, Vol. C, Tables 4.2.6.8 and 6.1.1.4)
;
N N 0.0311 0.0180
;
International Tables for Crystallography
(1992, Vol. C, Tables 4.2.6.8 and 6.1.1.4)
;
F F 0.0727 0.0534
;
International Tables for Crystallography
(1992, Vol. C, Tables 4.2.6.8 and 6.1.1.4)
;

#==============================================================================
# ATOMIC COORDINATES AND THERMAL PARAMETERS

loop_
_atom_site_label
_atom_site_type_symbol
_atom_site_fract_x
_atom_site_fract_y
_atom_site_fract_z
_atom_site_U_iso_or_equiv
_atom_site_adp_type
_atom_site_occupancy
_atom_site_symmetry_multiplicity
_atom_site_calc_flag
_atom_site_refinement_flags
_atom_site_disorder_assembly
_atom_site_disorder_group
F1 F 0.38619(16) 0.73217(7) 0.74118(9) 0.0462(4) Uani 1.0 4 d . . .
O2 O 0.39171(17) 0.46769(8) 0.66449(11) 0.0392(4) Uani 1.0 4 d . . .
O3 O 0.16123(19) 0.67614(8) 0.90556(11) 0.0433(4) Uani 1.0 4 d . . .
O4 O 0.58100(17) 0.64214(9) 0.60252(11) 0.0447(4) Uani 1.0 4 d . . .
O5 O 0.07062(19) 0.57933(12) 0.32672(12) 0.0567(5) Uani 1.0 4 d . . .
N6 N 0.27983(18) 0.58948(8) 0.76165(11) 0.0273(4) Uani 1.0 4 d . . .
N7 N 0.3210(2) 0.61325(10) 0.46572(12) 0.0344(4) Uani 1.0 4 d . . .
C8 C 0.3352(2) 0.49912(10) 0.75205(14) 0.0279(4) Uani 1.0 4 d . . .
C9 C 0.3099(2) 0.45505(11) 0.86783(14) 0.0291(4) Uani 1.0 4 d . . .
C10 C 0.3421(3) 0.36685(12) 0.90502(17) 0.0383(5) Uani 1.0 4 d . . .
C11 C 0.3148(3) 0.34558(14) 1.02283(19) 0.0446(5) Uani 1.0 4 d . . .
C12 C 0.2577(3) 0.41037(14) 1.09977(17) 0.0439(5) Uani 1.0 4 d . . .
C13 C 0.2220(3) 0.49845(13) 1.06094(16) 0.0373(5) Uani 1.0 4 d . . .
C14 C 0.2489(2) 0.51929(11) 0.94314(14) 0.0290(4) Uani 1.0 4 d . . .
C15 C 0.2220(3) 0.60529(11) 0.87592(14) 0.0303(4) Uani 1.0 4 d . . .
C16 C 0.4132(3) 0.63629(11) 0.57908(14) 0.0322(4) Uani 1.0 4 d . . .
C17 C 0.2892(3) 0.66263(10) 0.67526(14) 0.0305(4) Uani 1.0 4 d . . .
C18 C 0.0989(3) 0.69577(12) 0.61746(16) 0.0376(5) Uani 1.0 4 d . . .
C19 C 0.0100(3) 0.62937(15) 0.52193(17) 0.0418(5) Uani 1.0 4 d . . .
C20 C 0.1307(3) 0.60577(12) 0.42859(15) 0.0369(4) Uani 1.0 4 d . . .
H21 H 0.382(3) 0.3215(12) 0.8486(16) 0.0278 Uiso 1.0 4 d . . .
H22 H 0.333(3) 0.2871(12) 1.0531(16) 0.0278 Uiso 1.0 4 d . . .
H23 H 0.241(3) 0.3956(11) 1.1813(17) 0.0278 Uiso 1.0 4 d . . .
H24 H 0.176(3) 0.5438(12) 1.1089(16) 0.0278 Uiso 1.0 4 d . . .
H25 H 0.392(3) 0.5987(12) 0.4134(17) 0.0278 Uiso 1.0 4 d . . .
H26 H 0.019(3) 0.7036(12) 0.6812(16) 0.0278 Uiso 1.0 4 d . . .
H27 H 0.116(3) 0.7549(12) 0.5799(16) 0.0278 Uiso 1.0 4 d . . .
H28 H -0.012(3) 0.5737(12) 0.5575(17) 0.0278 Uiso 1.0 4 d . . .
H29 H -0.103(3) 0.6489(12) 0.4772(16) 0.0278 Uiso 1.0 4 d . . .


loop_
_atom_site_aniso_label
_atom_site_aniso_U_11
_atom_site_aniso_U_22
_atom_site_aniso_U_33
_atom_site_aniso_U_12
_atom_site_aniso_U_13
_atom_site_aniso_U_23
F1 0.0660(8) 0.0383(6) 0.0382(6) -0.0173(5) 0.0204(6) -0.0106(5)
O2 0.0472(8) 0.0393(7) 0.0345(7) 0.0082(6) 0.0168(6) -0.0057(5)
O3 0.0638(9) 0.0369(7) 0.0340(7) 0.0079(6) 0.0222(6) -0.0051(6)
O4 0.0352(7) 0.0647(9) 0.0361(7) -0.0061(6) 0.0113(6) -0.0026(6)
O5 0.0489(9) 0.0885(12) 0.0313(8) -0.0017(8) 0.0024(6) -0.0109(7)
N6 0.0333(7) 0.0294(7) 0.0209(7) 0.0032(6) 0.0092(6) 0.0003(5)
N7 0.0355(8) 0.0458(9) 0.0245(8) 0.0037(7) 0.0127(6) -0.0016(6)
C8 0.0247(8) 0.0309(8) 0.0280(9) 0.0012(6) 0.0040(7) -0.0032(7)
C9 0.0240(8) 0.0335(9) 0.0289(9) -0.0014(6) 0.0019(7) 0.0008(7)
C10 0.0336(10) 0.0357(9) 0.0442(11) -0.0002(7) 0.0019(8) 0.0050(8)
C11 0.0388(11) 0.0413(11) 0.0502(12) -0.0074(8) -0.0037(9) 0.0185(9)
C12 0.0351(10) 0.0621(13) 0.0325(10) -0.0130(9) -0.0002(8) 0.0178(9)
C13 0.0328(9) 0.0532(11) 0.0262(9) -0.0060(8) 0.0057(7) 0.0028(8)
C14 0.0260(8) 0.0363(9) 0.0244(8) -0.0030(7) 0.0034(7) 0.0010(7)
C15 0.0334(9) 0.0357(9) 0.0232(8) -0.0002(7) 0.0089(7) -0.0032(7)
C16 0.0351(10) 0.0356(9) 0.0281(9) -0.0016(7) 0.0124(7) 0.0016(7)
C17 0.0413(10) 0.0274(8) 0.0250(8) -0.0037(7) 0.0120(7) -0.0020(6)
C18 0.0495(11) 0.0367(10) 0.0304(9) 0.0139(8) 0.0180(8) 0.0090(8)
C19 0.0328(10) 0.0605(13) 0.0327(10) 0.0087(9) 0.0070(8) 0.0061(9)
C20 0.0379(10) 0.0454(10) 0.0277(9) 0.0024(8) 0.0060(8) 0.0015(8)

#==============================================================================
_computing_data_collection       'RAPID AUTO (Rigaku, ????)'
_computing_cell_refinement       'RAPID AUTO'
_computing_data_reduction        'RAPID AUTO'
_computing_structure_solution    'SHELXS97 (Sheldrick, 2008)'
_computing_structure_refinement  'SHELXL97 (Sheldrick, 2008)'
_computing_publication_material  'CrystalStructure 4.0 (Rigaku, 2010)'
_computing_molecular_graphics    'CrystalStructure 4.0'

#==============================================================================
# MOLECULAR GEOMETRY

_geom_special_details            
;
    ENTER SPECIAL DETAILS OF THE MOLECULAR GEOMETRY
;

loop_
_geom_bond_atom_site_label_1
_geom_bond_atom_site_label_2
_geom_bond_distance
_geom_bond_publ_flag
_geom_bond_site_symmetry_1
_geom_bond_site_symmetry_2
F1 C17 1.3868(18) yes . .
O2 C8 1.207(2) yes . .
O3 C15 1.204(2) yes . .
O4 C16 1.205(2) yes . .
O5 C20 1.209(2) yes . .
N6 C8 1.406(2) yes . .
N6 C15 1.418(2) yes . .
N6 C17 1.455(2) yes . .
N7 C16 1.368(2) yes . .
N7 C20 1.379(3) yes . .
C8 C9 1.479(3) yes . .
C9 C10 1.378(3) yes . .
C9 C14 1.385(3) yes . .
C10 C11 1.389(3) yes . .
C11 C12 1.391(3) yes . .
C12 C13 1.385(3) yes . .
C13 C14 1.387(3) yes . .
C14 C15 1.473(3) yes . .
C16 C17 1.552(3) yes . .
C17 C18 1.506(3) yes . .
C18 C19 1.512(3) yes . .
C19 C20 1.501(3) yes . .
N7 H25 0.86(2) no . .
C10 H21 0.993(18) no . .
C11 H22 0.931(18) no . .
C12 H23 0.958(19) no . .
C13 H24 0.950(19) no . .
C18 H26 0.990(19) no . .
C18 H27 0.987(18) no . .
C19 H28 0.939(19) no . .
C19 H29 0.929(17) no . .

loop_
_geom_angle_atom_site_label_1
_geom_angle_atom_site_label_2
_geom_angle_atom_site_label_3
_geom_angle
_geom_angle_publ_flag
_geom_angle_site_symmetry_1
_geom_angle_site_symmetry_2
_geom_angle_site_symmetry_3
C8 N6 C15 110.75(13) yes . . .
C8 N6 C17 127.90(14) yes . . .
C15 N6 C17 121.20(13) yes . . .
C16 N7 C20 127.65(16) yes . . .
O2 C8 N6 124.49(15) yes . . .
O2 C8 C9 129.42(15) yes . . .
N6 C8 C9 106.10(14) yes . . .
C8 C9 C10 129.76(16) yes . . .
C8 C9 C14 108.51(14) yes . . .
C10 C9 C14 121.71(16) yes . . .
C9 C10 C11 116.97(18) yes . . .
C10 C11 C12 121.51(19) yes . . .
C11 C12 C13 121.21(19) yes . . .
C12 C13 C14 117.06(17) yes . . .
C9 C14 C13 121.52(16) yes . . .
C9 C14 C15 108.52(14) yes . . .
C13 C14 C15 129.96(16) yes . . .
O3 C15 N6 124.21(15) yes . . .
O3 C15 C14 129.76(16) yes . . .
N6 C15 C14 106.02(14) yes . . .
O4 C16 N7 122.82(16) yes . . .
O4 C16 C17 120.66(14) yes . . .
N7 C16 C17 116.34(14) yes . . .
F1 C17 N6 106.22(12) yes . . .
F1 C17 C16 104.42(13) yes . . .
F1 C17 C18 109.48(13) yes . . .
N6 C17 C16 111.08(13) yes . . .
N6 C17 C18 112.69(14) yes . . .
C16 C17 C18 112.42(13) yes . . .
C17 C18 C19 110.11(15) yes . . .
C18 C19 C20 113.91(16) yes . . .
O5 C20 N7 119.79(17) yes . . .
O5 C20 C19 123.96(16) yes . . .
N7 C20 C19 116.22(14) yes . . .
C16 N7 H25 115.1(11) no . . .
C20 N7 H25 117.1(11) no . . .
C9 C10 H21 120.3(10) no . . .
C11 C10 H21 122.7(10) no . . .
C10 C11 H22 121.1(12) no . . .
C12 C11 H22 117.4(12) no . . .
C11 C12 H23 121.2(10) no . . .
C13 C12 H23 117.6(10) no . . .
C12 C13 H24 123.8(11) no . . .
C14 C13 H24 119.0(11) no . . .
C17 C18 H26 109.5(10) no . . .
C17 C18 H27 107.4(10) no . . .
C19 C18 H26 110.2(10) no . . .
C19 C18 H27 110.5(10) no . . .
H26 C18 H27 109.1(15) no . . .
C18 C19 H28 111.0(11) no . . .
C18 C19 H29 114.2(11) no . . .
C20 C19 H28 104.2(12) no . . .
C20 C19 H29 105.2(12) no . . .
H28 C19 H29 107.5(15) no . . .

loop_
_geom_torsion_atom_site_label_1
_geom_torsion_atom_site_label_2
_geom_torsion_atom_site_label_3
_geom_torsion_atom_site_label_4
_geom_torsion
_geom_torsion_publ_flag
_geom_torsion_site_symmetry_1
_geom_torsion_site_symmetry_2
_geom_torsion_site_symmetry_3
_geom_torsion_site_symmetry_4
C8 N6 C15 O3 -177.09(13) no . . . .
C8 N6 C15 C14 1.76(15) no . . . .
C15 N6 C8 O2 -179.56(13) no . . . .
C15 N6 C8 C9 0.23(15) no . . . .
C8 N6 C17 F1 -126.31(14) no . . . .
C8 N6 C17 C16 -13.35(19) no . . . .
C8 N6 C17 C18 113.82(15) no . . . .
C17 N6 C8 O2 -4.0(3) no . . . .
C17 N6 C8 C9 175.74(12) no . . . .
C15 N6 C17 F1 48.78(18) no . . . .
C15 N6 C17 C16 161.74(12) no . . . .
C15 N6 C17 C18 -71.09(16) no . . . .
C17 N6 C15 O3 7.1(3) no . . . .
C17 N6 C15 C14 -174.10(11) no . . . .
C16 N7 C20 O5 -175.53(15) no . . . .
C16 N7 C20 C19 2.8(3) no . . . .
C20 N7 C16 O4 -179.07(15) no . . . .
C20 N7 C16 C17 -3.9(3) no . . . .
O2 C8 C9 C10 -0.8(3) no . . . .
O2 C8 C9 C14 177.49(15) no . . . .
N6 C8 C9 C10 179.44(13) no . . . .
N6 C8 C9 C14 -2.28(15) no . . . .
C8 C9 C10 C11 176.62(13) no . . . .
C8 C9 C14 C13 -176.73(12) no . . . .
C8 C9 C14 C15 3.37(16) no . . . .
C10 C9 C14 C13 1.7(3) no . . . .
C10 C9 C14 C15 -178.18(13) no . . . .
C14 C9 C10 C11 -1.5(3) no . . . .
C9 C10 C11 C12 -0.1(3) no . . . .
C10 C11 C12 C13 1.4(3) no . . . .
C11 C12 C13 C14 -1.1(3) no . . . .
C12 C13 C14 C9 -0.4(3) no . . . .
C12 C13 C14 C15 179.51(14) no . . . .
C9 C14 C15 O3 175.57(15) no . . . .
C9 C14 C15 N6 -3.19(16) no . . . .
C13 C14 C15 O3 -4.3(3) no . . . .
C13 C14 C15 N6 176.92(15) no . . . .
O4 C16 C17 F1 32.61(19) no . . . .
O4 C16 C17 N6 -81.49(18) no . . . .
O4 C16 C17 C18 151.20(14) no . . . .
N7 C16 C17 F1 -142.63(13) no . . . .
N7 C16 C17 N6 103.28(15) no . . . .
N7 C16 C17 C18 -24.04(19) no . . . .
F1 C17 C18 C19 166.42(12) no . . . .
N6 C17 C18 C19 -75.61(16) no . . . .
C16 C17 C18 C19 50.84(18) no . . . .
C17 C18 C19 C20 -52.9(2) no . . . .
C18 C19 C20 O5 -155.18(16) no . . . .
C18 C19 C20 N7 26.6(3) no . . . .

loop_
_geom_contact_atom_site_label_1
_geom_contact_atom_site_label_2
_geom_contact_distance
_geom_contact_publ_flag
_geom_contact_site_symmetry_1
_geom_contact_site_symmetry_2
F1 O3 2.7630(18) no . .
F1 O4 2.6154(18) no . .
F1 N7 3.4925(17) no . .
F1 C8 3.4756(19) no . .
F1 C15 2.785(2) no . .
O2 O4 3.0554(18) no . .
O2 N7 3.0672(19) no . .
O2 C10 3.129(3) no . .
O2 C14 3.500(2) no . .
O2 C15 3.479(2) no . .
O2 C16 2.684(2) no . .
O2 C17 2.988(2) no . .
O3 C8 3.473(2) no . .
O3 C9 3.494(2) no . .
O3 C13 3.138(3) no . .
O3 C17 2.863(3) no . .
O3 C18 3.168(3) no . .
O4 N6 3.1201(19) no . .
O4 C8 3.371(2) no . .
O4 C20 3.553(2) no . .
O5 C16 3.531(2) no . .
N6 N7 3.3629(19) no . .
N6 C19 3.093(2) no . .
N7 C8 3.585(2) no . .
N7 C18 2.792(3) no . .
C8 C16 2.912(3) no . .
C8 C18 3.580(3) no . .
C9 C12 2.742(3) no . .
C10 C13 2.835(3) no . .
C11 C14 2.737(3) no . .
C15 C18 3.160(3) no . .
C16 C19 2.890(3) no . .
C17 C20 2.916(3) no . .
F1 N7 3.4715(18) no . 4_565
F1 C10 3.394(3) no . 2_656
F1 C11 3.323(3) no . 3_667
F1 C12 3.572(2) no . 3_667
O2 O4 3.4132(18) no . 3_666
O2 O5 3.4388(19) no . 3_566
O2 N7 2.972(2) no . 3_666
O2 C16 3.593(3) no . 3_666
O2 C19 3.587(3) no . 3_566
O3 N7 3.3566(19) no . 4_565
O3 C12 3.287(3) no . 3_567
O3 C18 3.110(3) no . 4_565
O3 C19 3.409(3) no . 4_565
O3 C20 3.251(3) no . 4_565
O4 O2 3.4132(18) no . 3_666
O4 C10 3.378(3) no . 2_656
O4 C11 3.453(3) no . 2_656
O4 C12 3.410(3) no . 3_667
O4 C19 3.376(3) no . 1_655
O5 O2 3.4388(19) no . 3_566
O5 N6 3.586(2) no . 3_566
O5 C8 3.152(2) no . 3_566
O5 C9 3.2552(19) no . 3_566
O5 C13 3.518(3) no . 1_554
N6 O5 3.586(2) no . 3_566
N6 C12 3.454(2) no . 3_667
N7 F1 3.4715(18) no . 4_564
N7 O2 2.972(2) no . 3_666
N7 O3 3.3566(19) no . 4_564
C8 O5 3.152(2) no . 3_566
C8 C12 3.410(3) no . 3_667
C8 C13 3.528(3) no . 3_667
C9 O5 3.2552(19) no . 3_566
C9 C13 3.426(3) no . 3_667
C9 C14 3.549(2) no . 3_667
C10 F1 3.394(3) no . 2_646
C10 O4 3.378(3) no . 2_646
C10 C14 3.585(3) no . 3_667
C11 F1 3.323(3) no . 3_667
C11 O4 3.453(3) no . 2_646
C11 C15 3.441(3) no . 3_667
C12 F1 3.572(2) no . 3_667
C12 O3 3.287(3) no . 3_567
C12 O4 3.410(3) no . 3_667
C12 N6 3.454(2) no . 3_667
C12 C8 3.410(3) no . 3_667
C12 C15 3.538(3) no . 3_567
C13 O5 3.518(3) no . 1_556
C13 C8 3.528(3) no . 3_667
C13 C9 3.426(3) no . 3_667
C13 C13 3.282(3) no . 3_567
C13 C14 3.415(3) no . 3_567
C14 C9 3.549(2) no . 3_667
C14 C10 3.585(3) no . 3_667
C14 C13 3.415(3) no . 3_567
C15 C11 3.441(3) no . 3_667
C15 C12 3.538(3) no . 3_567
C16 O2 3.593(3) no . 3_666
C18 O3 3.110(3) no . 4_564
C19 O2 3.587(3) no . 3_566
C19 O3 3.409(3) no . 4_564
C19 O4 3.376(3) no . 1_455
C20 O3 3.251(3) no . 4_564
F1 H26 2.669(17) no . .
F1 H27 2.452(16) no . .
O2 H21 2.985(18) no . .
O2 H25 3.395(18) no . .
O2 H28 3.366(17) no . .
O3 H24 2.977(18) no . .
O3 H26 2.567(17) no . .
O4 H25 2.400(17) no . .
O5 H25 2.390(17) no . .
O5 H28 2.725(19) no . .
O5 H29 2.470(19) no . .
N6 H26 2.583(17) no . .
N6 H27 3.272(17) no . .
N6 H28 2.849(17) no . .
N7 H27 2.970(18) no . .
N7 H28 2.831(19) no . .
N7 H29 3.137(19) no . .
C8 H21 2.840(17) no . .
C8 H28 3.235(17) no . .
C9 H22 3.213(18) no . .
C9 H24 3.265(19) no . .
C10 H23 3.293(19) no . .
C11 H24 3.295(18) no . .
C12 H21 3.335(18) no . .
C13 H22 3.237(18) no . .
C14 H21 3.308(18) no . .
C14 H23 3.224(18) no . .
C15 H24 2.810(19) no . .
C15 H26 2.814(16) no . .
C16 H26 3.388(18) no . .
C16 H27 2.780(17) no . .
C16 H28 3.193(17) no . .
C17 H25 3.255(19) no . .
C17 H28 2.701(17) no . .
C17 H29 3.303(17) no . .
C19 H25 3.226(19) no . .
C20 H26 3.368(18) no . .
C20 H27 2.787(18) no . .
H21 H22 2.41(3) no . .
H22 H23 2.32(3) no . .
H23 H24 2.36(3) no . .
H25 H28 3.58(3) no . .
H26 H28 2.35(3) no . .
H26 H29 2.43(3) no . .
H27 H28 2.84(3) no . .
H27 H29 2.39(3) no . .
F1 H21 2.470(18) no . 2_656
F1 H22 2.814(16) no . 3_667
F1 H23 3.296(16) no . 3_667
F1 H25 3.147(18) no . 4_565
O2 H23 3.555(16) no . 3_667
O2 H25 2.146(19) no . 3_666
O2 H28 3.436(16) no . 3_566
O2 H29 2.963(17) no . 3_566
O3 H23 3.106(16) no . 3_567
O3 H27 2.257(18) no . 4_565
O3 H29 3.390(18) no . 4_565
O4 H21 2.715(17) no . 2_656
O4 H22 2.885(18) no . 2_656
O4 H23 2.593(17) no . 3_667
O4 H25 3.578(17) no . 3_666
O4 H26 3.283(17) no . 1_655
O4 H28 3.230(18) no . 1_655
O4 H29 2.87(2) no . 1_655
O5 H23 3.490(18) no . 1_554
O5 H24 2.701(19) no . 1_554
O5 H26 3.590(17) no . 4_564
O5 H28 2.672(19) no . 3_566
N6 H23 3.434(17) no . 3_667
N7 H28 3.543(18) no . 3_566
C8 H23 3.416(17) no . 3_667
C8 H25 3.247(19) no . 3_666
C8 H29 3.568(17) no . 3_566
C9 H24 3.572(18) no . 3_567
C10 H26 3.579(17) no . 2_546
C11 H27 3.421(16) no . 2_546
C11 H29 3.295(18) no . 2_546
C13 H24 3.240(16) no . 3_567
C14 H24 3.180(17) no . 3_567
C15 H22 3.567(17) no . 3_667
C15 H23 3.313(17) no . 3_567
C15 H27 3.249(18) no . 4_565
C16 H21 3.159(17) no . 2_656
C16 H22 3.374(18) no . 2_656
C16 H23 3.378(16) no . 3_667
C17 H21 3.388(17) no . 2_656
C19 H22 3.416(17) no . 2_556
C19 H28 3.136(18) no . 3_566
C20 H28 2.805(18) no . 3_566
H21 F1 2.470(18) no . 2_646
H21 O4 2.715(17) no . 2_646
H21 C16 3.159(17) no . 2_646
H21 C17 3.388(17) no . 2_646
H21 H26 3.36(3) no . 2_546
H22 F1 2.814(16) no . 3_667
H22 O4 2.885(18) no . 2_646
H22 C15 3.567(17) no . 3_667
H22 C16 3.374(18) no . 2_646
H22 C19 3.416(17) no . 2_546
H22 H25 3.41(3) no . 2_646
H22 H26 3.56(3) no . 2_546
H22 H27 3.38(3) no . 2_546
H22 H29 2.63(3) no . 2_546
H23 F1 3.296(16) no . 3_667
H23 O2 3.555(16) no . 3_667
H23 O3 3.106(16) no . 3_567
H23 O4 2.593(17) no . 3_667
H23 O5 3.490(18) no . 1_556
H23 N6 3.434(17) no . 3_667
H23 C8 3.416(17) no . 3_667
H23 C15 3.313(17) no . 3_567
H23 C16 3.378(16) no . 3_667
H23 H26 3.00(3) no . 3_567
H23 H28 3.59(3) no . 3_567
H24 O5 2.701(19) no . 1_556
H24 C9 3.572(18) no . 3_567
H24 C13 3.240(16) no . 3_567
H24 C14 3.180(17) no . 3_567
H24 H24 3.47(3) no . 3_567
H24 H25 3.58(3) no . 1_556
H24 H27 3.02(3) no . 4_565
H25 F1 3.147(18) no . 4_564
H25 O2 2.146(19) no . 3_666
H25 O4 3.578(17) no . 3_666
H25 C8 3.247(19) no . 3_666
H25 H22 3.41(3) no . 2_656
H25 H24 3.58(3) no . 1_554
H26 O4 3.283(17) no . 1_455
H26 O5 3.590(17) no . 4_565
H26 C10 3.579(17) no . 2_556
H26 H21 3.36(3) no . 2_556
H26 H22 3.56(3) no . 2_556
H26 H23 3.00(3) no . 3_567
H27 O3 2.257(18) no . 4_564
H27 C11 3.421(16) no . 2_556
H27 C15 3.249(18) no . 4_564
H27 H22 3.38(3) no . 2_556
H27 H24 3.02(3) no . 4_564
H28 O2 3.436(16) no . 3_566
H28 O4 3.230(18) no . 1_455
H28 O5 2.672(19) no . 3_566
H28 N7 3.543(18) no . 3_566
H28 C19 3.136(18) no . 3_566
H28 C20 2.805(18) no . 3_566
H28 H23 3.59(3) no . 3_567
H28 H28 2.55(3) no . 3_566
H28 H29 3.44(3) no . 3_566
H29 O2 2.963(17) no . 3_566
H29 O3 3.390(18) no . 4_564
H29 O4 2.87(2) no . 1_455
H29 C8 3.568(17) no . 3_566
H29 C11 3.295(18) no . 2_556
H29 H22 2.63(3) no . 2_556
H29 H28 3.44(3) no . 3_566

#==============================================================================
loop_
_geom_hbond_atom_site_label_D
_geom_hbond_atom_site_label_H
_geom_hbond_atom_site_label_A
_geom_hbond_site_symmetry_D
_geom_hbond_site_symmetry_H
_geom_hbond_site_symmetry_A
_geom_hbond_distance_DA
_geom_hbond_distance_DH
_geom_hbond_distance_HA
_geom_hbond_angle_DHA
_geom_hbond_publ_flag
N7 H25 O2 . . 3_666 2.972(2) 0.863 2.15(2) 159.9(16) no

#==============================================================================
# Additional structures and associated data_? identifiers
# should be added at this point if there is more than one 
# structure analysis in the CIF.

#==============================================================================
#     End of CIF
#==============================================================================
_database_code_depnum_ccdc_archive 'CCDC 1009506'
#######################################################################
#
#                 Cambridge Crystallographic Data Centre
#                                CCDC 
# 
#######################################################################
# 
#  This CIF contains data from an original supplementary publication
#  deposited with the CCDC, and may include chemical, crystal,
#  experimental, refinement, atomic coordinates,
#  anisotropic displacement parameters and molecular geometry data,
#  as required by the journal to which it was submitted.
#
#  This CIF is provided on the understanding that it is used for bona
#  fide research purposes only. It may contain copyright material
#  of the CCDC or of third parties, and may not be copied or further
#  disseminated in any form, whether machine-readable or not,
#  except for the purpose of generating routine backup copies
#  on your local computer system.
# 
#  For further information on the CCDC, data deposition and
#  data retrieval see:
#                         www.ccdc.cam.ac.uk
#
#  Bona fide researchers may freely download Mercury and enCIFer
#  from this site to visualise CIF-encoded structures and 
#  to carry out CIF format checking respectively.
#
data_20110303

#==============================================================================
# CHEMICAL DATA

_chemical_formula_sum            'C13 H9 F N2 O4'
_chemical_formula_moiety         'C13 H9 F N2 O4'
_chemical_formula_weight         276.22
_chemical_melting_point          ?
_chemical_absolute_configuration ?

#==============================================================================
# CRYSTAL DATA
_symmetry_cell_setting           monoclinic
_symmetry_space_group_name_H-M   'P 1 21 1'
_symmetry_space_group_name_Hall  'P 2yb'
_symmetry_Int_Tables_number      4
loop_
_symmetry_equiv_pos_site_id
_symmetry_equiv_pos_as_xyz
1 +X,+Y,+Z
2 -X,1/2+Y,-Z
#------------------------------------------------------------------------------
_cell_length_a                   7.1667(4)
_cell_length_b                   5.2718(3)
_cell_length_c                   15.7374(9)
_cell_angle_alpha                90.0000
_cell_angle_beta                 101.260(3)
_cell_angle_gamma                90.0000
_cell_volume                     583.14(5)
_cell_formula_units_Z            2
_cell_measurement_reflns_used    4232
_cell_measurement_theta_min      5.74
_cell_measurement_theta_max      67.94
_cell_measurement_temperature    296
#------------------------------------------------------------------------------
_exptl_crystal_description       unknown
_exptl_crystal_colour            unknown
_exptl_crystal_size_max          0.100
_exptl_crystal_size_mid          0.100
_exptl_crystal_size_min          0.100
_exptl_crystal_density_diffrn    1.573
_exptl_crystal_density_meas      ?
_exptl_crystal_density_method    'not measured'
_exptl_crystal_F_000             284.00
_exptl_absorpt_coefficient_mu    1.112
_exptl_absorpt_correction_type   multi-scan
_exptl_absorpt_process_details   'ABSCOR (Rigaku, 1995)'
_exptl_absorpt_correction_T_min  0.715
_exptl_absorpt_correction_T_max  0.895

#==============================================================================
# EXPERIMENTAL DATA

_diffrn_ambient_temperature      296
_diffrn_radiation_type           'Cu K\a'
_diffrn_radiation_wavelength     1.54187
_diffrn_measurement_device_type  'Rigaku R-AXIS RAPID'
_diffrn_measurement_method       \w
_diffrn_detector_area_resol_mean 10.000
_diffrn_reflns_number            6166
_diffrn_reflns_av_R_equivalents  0.0379
_diffrn_reflns_theta_max         68.18
_diffrn_reflns_theta_full        68.17
_diffrn_measured_fraction_theta_max 0.992
_diffrn_measured_fraction_theta_full 0.992
_diffrn_reflns_limit_h_min       -8
_diffrn_reflns_limit_h_max       8
_diffrn_reflns_limit_k_min       -6
_diffrn_reflns_limit_k_max       6
_diffrn_reflns_limit_l_min       -18
_diffrn_reflns_limit_l_max       18
_diffrn_standards_number         0
_diffrn_standards_interval_count .
_diffrn_standards_decay_%        ?

#==============================================================================
# REFINEMENT DATA

_refine_special_details          
;
    Refinement was performed using all reflections. The weighted 
    R-factor (wR) and goodness of fit (S) are based on F^2^.
    R-factor (gt) are based on F. The threshold expression of
    F^2^ > 2.0 sigma(F^2^) is used only for calculating R-factor (gt).
;
_reflns_number_total             2030
_reflns_number_gt                1645
_reflns_threshold_expression     F^2^>2.0\s(F^2^)
_refine_ls_structure_factor_coef Fsqd
_refine_ls_R_factor_gt           0.0354
_refine_ls_wR_factor_ref         0.1047
_refine_ls_number_restraints     1
_refine_ls_hydrogen_treatment    refxyz
_refine_ls_number_reflns         2030
_refine_ls_number_parameters     209
_refine_ls_goodness_of_fit_ref   1.096
_refine_ls_weighting_scheme      calc
_refine_ls_weighting_details     
'w = 1/[\s^2^(Fo^2^)+(0.0395P)^2^+0.2544P] where P=(Fo^2^+2Fc^2^)/3'
_atom_sites_solution_hydrogens   geom
_atom_sites_solution_primary     direct
_atom_sites_solution_secondary   difmap
_refine_ls_shift/su_max          0.000
_refine_diff_density_max         0.180
_refine_diff_density_min         -0.180
_refine_ls_extinction_method     SHELXL
_refine_ls_extinction_coef       0.0114(12)
_refine_ls_abs_structure_details 
'Flack, H. D. (1983), Acta Cryst. A39, 876-881.  844 Friedel Pairs'
_refine_ls_abs_structure_Flack   -0.0(3)

loop_
_atom_type_symbol
_atom_type_description
_atom_type_scat_dispersion_real
_atom_type_scat_dispersion_imag
_atom_type_scat_source
C C 0.0181 0.0091
;
International Tables for Crystallography
(1992, Vol. C, Tables 4.2.6.8 and 6.1.1.4)
;
H H 0.0000 0.0000
;
International Tables for Crystallography
(1992, Vol. C, Table 6.1.1.4)
;
O O 0.0492 0.0322
;
International Tables for Crystallography
(1992, Vol. C, Tables 4.2.6.8 and 6.1.1.4)
;
N N 0.0311 0.0180
;
International Tables for Crystallography
(1992, Vol. C, Tables 4.2.6.8 and 6.1.1.4)
;
F F 0.0727 0.0534
;
International Tables for Crystallography
(1992, Vol. C, Tables 4.2.6.8 and 6.1.1.4)
;

#==============================================================================
# ATOMIC COORDINATES AND THERMAL PARAMETERS

loop_
_atom_site_label
_atom_site_type_symbol
_atom_site_fract_x
_atom_site_fract_y
_atom_site_fract_z
_atom_site_U_iso_or_equiv
_atom_site_adp_type
_atom_site_occupancy
_atom_site_symmetry_multiplicity
_atom_site_calc_flag
_atom_site_refinement_flags
_atom_site_disorder_assembly
_atom_site_disorder_group
F1 F 0.3541(3) 1.3703(3) 0.25155(10) 0.0380(5) Uani 1.0 2 d . . .
O2 O 0.6930(3) 0.9277(5) 0.15656(13) 0.0411(6) Uani 1.0 2 d . . .
O3 O 0.3382(3) 0.9355(5) 0.36937(12) 0.0484(7) Uani 1.0 2 d . . .
O4 O 0.4920(3) 1.4266(4) 0.11131(13) 0.0388(6) Uani 1.0 2 d . . .
O5 O 0.1393(4) 0.7902(6) -0.02905(15) 0.0583(8) Uani 1.0 2 d . . .
N6 N 0.4793(4) 0.9718(5) 0.24846(14) 0.0296(6) Uani 1.0 2 d . . .
N7 N 0.3267(4) 1.0906(6) 0.04455(16) 0.0351(7) Uani 1.0 2 d . . .
C8 C 0.6444(4) 0.8740(6) 0.22288(18) 0.0302(7) Uani 1.0 2 d . . .
C9 C 0.7328(5) 0.7050(6) 0.29423(19) 0.0337(8) Uani 1.0 2 d . . .
C10 C 0.8909(5) 0.5510(7) 0.3011(3) 0.0426(9) Uani 1.0 2 d . . .
C11 C 0.9404(6) 0.4018(8) 0.3749(3) 0.0499(10) Uani 1.0 2 d . . .
C12 C 0.8345(6) 0.4108(8) 0.4395(3) 0.0506(10) Uani 1.0 2 d . . .
C13 C 0.6761(5) 0.5656(7) 0.4323(2) 0.0435(9) Uani 1.0 2 d . . .
C14 C 0.6291(5) 0.7114(6) 0.35887(19) 0.0354(8) Uani 1.0 2 d . . .
C15 C 0.4625(5) 0.8814(7) 0.33136(17) 0.0346(8) Uani 1.0 2 d . . .
C16 C 0.3996(5) 1.2371(6) 0.11502(19) 0.0304(7) Uani 1.0 2 d . . .
C17 C 0.3451(5) 1.1521(6) 0.20097(18) 0.0285(7) Uani 1.0 2 d . . .
C18 C 0.1406(5) 1.0573(7) 0.1837(2) 0.0305(7) Uani 1.0 2 d . . .
C19 C 0.1198(5) 0.8379(7) 0.11971(19) 0.0318(7) Uani 1.0 2 d . . .
C20 C 0.1928(4) 0.8984(7) 0.03870(18) 0.0344(8) Uani 1.0 2 d . . .
H21 H 0.947(5) 0.544(6) 0.2533(19) 0.0319 Uiso 1.0 2 d . . .
H22 H 1.049(5) 0.299(6) 0.3815(19) 0.0319 Uiso 1.0 2 d . . .
H23 H 0.860(5) 0.306(6) 0.4932(19) 0.0319 Uiso 1.0 2 d . . .
H24 H 0.590(5) 0.567(6) 0.474(2) 0.0319 Uiso 1.0 2 d . . .
H25 H 0.112(4) 1.011(6) 0.239(2) 0.0319 Uiso 1.0 2 d . . .
H26 H 0.073(5) 1.193(7) 0.158(2) 0.0319 Uiso 1.0 2 d . . .
H27 H -0.018(5) 0.800(6) 0.1001(18) 0.0319 Uiso 1.0 2 d . . .
H28 H 0.203(5) 0.696(7) 0.1451(19) 0.0319 Uiso 1.0 2 d . . .
H29 H 0.356(5) 1.137(6) -0.002(2) 0.0319 Uiso 1.0 2 d . . .


loop_
_atom_site_aniso_label
_atom_site_aniso_U_11
_atom_site_aniso_U_22
_atom_site_aniso_U_33
_atom_site_aniso_U_12
_atom_site_aniso_U_13
_atom_site_aniso_U_23
F1 0.0484(11) 0.0311(10) 0.0340(9) -0.0016(9) 0.0067(8) -0.0076(8)
O2 0.0398(12) 0.0460(14) 0.0421(12) 0.0037(12) 0.0197(10) 0.0116(11)
O3 0.0523(14) 0.0673(17) 0.0281(11) 0.0156(15) 0.0138(10) 0.0047(12)
O4 0.0435(13) 0.0318(13) 0.0419(12) -0.0065(12) 0.0107(10) 0.0044(11)
O5 0.0561(16) 0.080(2) 0.0403(14) -0.0184(15) 0.0122(12) -0.0303(14)
N6 0.0281(13) 0.0358(15) 0.0247(12) 0.0018(11) 0.0047(10) -0.0001(11)
N7 0.0357(15) 0.0477(17) 0.0233(13) -0.0065(14) 0.0092(11) -0.0019(12)
C8 0.0252(15) 0.0308(17) 0.0342(16) -0.0027(14) 0.0048(12) -0.0000(14)
C9 0.0339(18) 0.0307(18) 0.0347(17) 0.0003(14) 0.0019(14) 0.0029(14)
C10 0.0377(19) 0.043(2) 0.048(3) 0.0034(16) 0.0100(16) 0.0060(17)
C11 0.0424(19) 0.048(3) 0.055(3) 0.013(2) 0.0003(17) 0.010(2)
C12 0.060(3) 0.046(3) 0.0394(18) 0.008(2) -0.0053(17) 0.0112(18)
C13 0.044(2) 0.053(3) 0.0313(18) 0.0038(19) 0.0020(15) 0.0059(16)
C14 0.0386(18) 0.0362(19) 0.0293(17) -0.0016(15) 0.0014(14) -0.0017(14)
C15 0.0392(17) 0.0406(19) 0.0235(14) -0.0004(16) 0.0046(13) -0.0026(14)
C16 0.0285(17) 0.0323(17) 0.0289(16) 0.0040(15) 0.0020(13) 0.0046(13)
C17 0.0303(16) 0.0277(15) 0.0266(15) 0.0008(13) 0.0031(13) -0.0025(13)
C18 0.0316(17) 0.0323(17) 0.0276(16) 0.0029(14) 0.0058(13) 0.0019(13)
C19 0.0262(16) 0.0356(18) 0.0328(16) 0.0016(14) 0.0034(13) -0.0025(15)
C20 0.0288(16) 0.0403(19) 0.0334(16) 0.0023(16) 0.0046(12) -0.0045(16)

#==============================================================================
_computing_data_collection       'RAPID AUTO (Rigaku, ????)'
_computing_cell_refinement       'RAPID AUTO'
_computing_data_reduction        'RAPID AUTO'
_computing_structure_solution    'SHELXS97 (Sheldrick, 2008)'
_computing_structure_refinement  'SHELXL97 (Sheldrick, 2008)'
_computing_publication_material  'CrystalStructure 4.0 (Rigaku, 2010)'
_computing_molecular_graphics    'CrystalStructure 4.0'

#==============================================================================
# MOLECULAR GEOMETRY

_geom_special_details            
;
    ENTER SPECIAL DETAILS OF THE MOLECULAR GEOMETRY
;

loop_
_geom_bond_atom_site_label_1
_geom_bond_atom_site_label_2
_geom_bond_distance
_geom_bond_publ_flag
_geom_bond_site_symmetry_1
_geom_bond_site_symmetry_2
F1 C17 1.393(4) yes . .
O2 C8 1.197(4) yes . .
O3 C15 1.201(4) yes . .
O4 C16 1.206(4) yes . .
O5 C20 1.204(4) yes . .
N6 C8 1.419(4) yes . .
N6 C15 1.416(4) yes . .
N6 C17 1.451(4) yes . .
N7 C16 1.369(4) yes . .
N7 C20 1.386(5) yes . .
C8 C9 1.476(4) yes . .
C9 C10 1.381(5) yes . .
C9 C14 1.372(5) yes . .
C10 C11 1.390(5) yes . .
C11 C12 1.384(6) yes . .
C12 C13 1.384(6) yes . .
C13 C14 1.374(5) yes . .
C14 C15 1.488(5) yes . .
C16 C17 1.546(5) yes . .
C17 C18 1.522(5) yes . .
C18 C19 1.522(5) yes . .
C19 C20 1.504(5) yes . .
N7 H29 0.83(4) no . .
C10 H21 0.92(4) no . .
C11 H22 0.94(4) no . .
C12 H23 1.00(3) no . .
C13 H24 0.98(4) no . .
C18 H25 0.97(4) no . .
C18 H26 0.91(4) no . .
C19 H27 1.00(3) no . .
C19 H28 0.99(4) no . .

loop_
_geom_angle_atom_site_label_1
_geom_angle_atom_site_label_2
_geom_angle_atom_site_label_3
_geom_angle
_geom_angle_publ_flag
_geom_angle_site_symmetry_1
_geom_angle_site_symmetry_2
_geom_angle_site_symmetry_3
C8 N6 C15 111.4(3) yes . . .
C8 N6 C17 126.7(3) yes . . .
C15 N6 C17 121.9(3) yes . . .
C16 N7 C20 128.0(3) yes . . .
O2 C8 N6 124.2(3) yes . . .
O2 C8 C9 130.7(3) yes . . .
N6 C8 C9 105.1(3) yes . . .
C8 C9 C10 129.7(3) yes . . .
C8 C9 C14 109.6(3) yes . . .
C10 C9 C14 120.7(3) yes . . .
C9 C10 C11 118.1(4) yes . . .
C10 C11 C12 120.5(4) yes . . .
C11 C12 C13 121.2(4) yes . . .
C12 C13 C14 117.5(4) yes . . .
C9 C14 C13 122.0(3) yes . . .
C9 C14 C15 108.6(3) yes . . .
C13 C14 C15 129.2(4) yes . . .
O3 C15 N6 125.7(3) yes . . .
O3 C15 C14 129.0(3) yes . . .
N6 C15 C14 105.3(3) yes . . .
O4 C16 N7 123.7(3) yes . . .
O4 C16 C17 121.2(3) yes . . .
N7 C16 C17 115.1(3) yes . . .
F1 C17 N6 107.1(2) yes . . .
F1 C17 C16 105.6(3) yes . . .
F1 C17 C18 108.0(3) yes . . .
N6 C17 C16 112.7(3) yes . . .
N6 C17 C18 113.3(3) yes . . .
C16 C17 C18 109.7(3) yes . . .
C17 C18 C19 109.5(3) yes . . .
C18 C19 C20 113.2(3) yes . . .
O5 C20 N7 120.1(3) yes . . .
O5 C20 C19 123.1(3) yes . . .
N7 C20 C19 116.7(3) yes . . .
C16 N7 H29 115(2) no . . .
C20 N7 H29 116(2) no . . .
C9 C10 H21 116.3(19) no . . .
C11 C10 H21 125.4(19) no . . .
C10 C11 H22 119.4(19) no . . .
C12 C11 H22 120.1(19) no . . .
C11 C12 H23 124.6(19) no . . .
C13 C12 H23 114.1(19) no . . .
C12 C13 H24 124.4(18) no . . .
C14 C13 H24 117.9(18) no . . .
C17 C18 H25 106.6(17) no . . .
C17 C18 H26 103(2) no . . .
C19 C18 H25 113.3(19) no . . .
C19 C18 H26 109(2) no . . .
H25 C18 H26 115(3) no . . .
C18 C19 H27 108.6(18) no . . .
C18 C19 H28 109.5(18) no . . .
C20 C19 H27 105.6(17) no . . .
C20 C19 H28 103(2) no . . .
H27 C19 H28 117(3) no . . .

loop_
_geom_torsion_atom_site_label_1
_geom_torsion_atom_site_label_2
_geom_torsion_atom_site_label_3
_geom_torsion_atom_site_label_4
_geom_torsion
_geom_torsion_publ_flag
_geom_torsion_site_symmetry_1
_geom_torsion_site_symmetry_2
_geom_torsion_site_symmetry_3
_geom_torsion_site_symmetry_4
C8 N6 C15 O3 179.1(3) no . . . .
C8 N6 C15 C14 -0.8(3) no . . . .
C15 N6 C8 O2 -177.8(3) no . . . .
C15 N6 C8 C9 1.7(3) no . . . .
C8 N6 C17 F1 -116.2(3) no . . . .
C8 N6 C17 C16 -0.4(4) no . . . .
C8 N6 C17 C18 124.9(3) no . . . .
C17 N6 C8 O2 -1.0(5) no . . . .
C17 N6 C8 C9 178.5(3) no . . . .
C15 N6 C17 F1 60.4(4) no . . . .
C15 N6 C17 C16 176.1(3) no . . . .
C15 N6 C17 C18 -58.6(4) no . . . .
C17 N6 C15 O3 2.1(5) no . . . .
C17 N6 C15 C14 -177.8(3) no . . . .
C16 N7 C20 O5 178.2(3) no . . . .
C16 N7 C20 C19 -1.2(5) no . . . .
C20 N7 C16 O4 -167.5(3) no . . . .
C20 N7 C16 C17 8.9(5) no . . . .
O2 C8 C9 C10 -4.3(6) no . . . .
O2 C8 C9 C14 177.5(3) no . . . .
N6 C8 C9 C10 176.2(3) no . . . .
N6 C8 C9 C14 -2.1(3) no . . . .
C8 C9 C10 C11 -177.6(3) no . . . .
C8 C9 C14 C13 178.0(3) no . . . .
C8 C9 C14 C15 1.6(4) no . . . .
C10 C9 C14 C13 -0.4(5) no . . . .
C10 C9 C14 C15 -176.8(3) no . . . .
C14 C9 C10 C11 0.5(5) no . . . .
C9 C10 C11 C12 -0.6(5) no . . . .
C10 C11 C12 C13 0.6(6) no . . . .
C11 C12 C13 C14 -0.5(5) no . . . .
C12 C13 C14 C9 0.4(5) no . . . .
C12 C13 C14 C15 176.0(3) no . . . .
C9 C14 C15 O3 179.6(3) no . . . .
C9 C14 C15 N6 -0.6(4) no . . . .
C13 C14 C15 O3 3.6(6) no . . . .
C13 C14 C15 N6 -176.6(3) no . . . .
O4 C16 C17 F1 22.7(4) no . . . .
O4 C16 C17 N6 -93.9(4) no . . . .
O4 C16 C17 C18 138.9(3) no . . . .
N7 C16 C17 F1 -153.8(3) no . . . .
N7 C16 C17 N6 89.6(3) no . . . .
N7 C16 C17 C18 -37.6(4) no . . . .
F1 C17 C18 C19 173.22(19) no . . . .
N6 C17 C18 C19 -68.3(3) no . . . .
C16 C17 C18 C19 58.6(3) no . . . .
C17 C18 C19 C20 -52.1(3) no . . . .
C18 C19 C20 O5 -156.1(3) no . . . .
C18 C19 C20 N7 23.2(4) no . . . .

loop_
_geom_contact_atom_site_label_1
_geom_contact_atom_site_label_2
_geom_contact_distance
_geom_contact_publ_flag
_geom_contact_site_symmetry_1
_geom_contact_site_symmetry_2
F1 O3 2.964(3) no . .
F1 O4 2.605(3) no . .
F1 N7 3.546(3) no . .
F1 C8 3.427(4) no . .
F1 C15 2.906(4) no . .
O2 O4 3.016(4) no . .
O2 N7 2.988(3) no . .
O2 C10 3.142(4) no . .
O2 C14 3.495(4) no . .
O2 C15 3.483(4) no . .
O2 C16 2.640(4) no . .
O2 C17 2.964(4) no . .
O3 C8 3.495(4) no . .
O3 C9 3.490(4) no . .
O3 C13 3.117(5) no . .
O3 C17 2.895(4) no . .
O3 C18 3.057(4) no . .
O4 N6 3.239(4) no . .
O4 C8 3.466(4) no . .
O4 C18 3.542(4) no . .
O4 C20 3.563(4) no . .
O5 C16 3.539(4) no . .
N6 N7 3.243(4) no . .
N6 C19 3.034(4) no . .
N6 C20 3.552(4) no . .
N7 C8 3.445(4) no . .
N7 C18 2.783(5) no . .
C8 C16 2.909(4) no . .
C9 C12 2.742(5) no . .
C10 C13 2.807(6) no . .
C11 C14 2.736(5) no . .
C15 C18 3.081(4) no . .
C16 C19 2.918(5) no . .
C17 C20 2.901(4) no . .
F1 O3 3.523(3) no . 1_565
F1 N6 3.298(3) no . 1_565
F1 C8 3.457(4) no . 1_565
F1 C9 3.197(4) no . 1_565
F1 C13 3.452(4) no . 1_565
F1 C14 2.944(4) no . 1_565
F1 C15 3.010(4) no . 1_565
F1 C19 3.441(4) no . 1_565
O2 O4 3.027(4) no . 1_545
O2 O5 3.173(4) no . 2_655
O2 C18 3.226(4) no . 1_655
O2 C19 3.257(4) no . 1_655
O3 F1 3.523(3) no . 1_545
O3 C12 3.471(5) no . 2_656
O3 C13 3.217(4) no . 2_656
O4 O2 3.027(4) no . 1_565
O4 O5 3.573(4) no . 1_565
O4 O5 3.243(4) no . 2_655
O4 N7 3.114(4) no . 2_655
O4 C8 3.015(4) no . 1_565
O4 C9 3.388(4) no . 1_565
O4 C19 3.460(4) no . 1_565
O4 C20 3.337(4) no . 1_565
O4 C20 3.575(4) no . 2_655
O5 O2 3.173(4) no . 2_645
O5 O4 3.573(4) no . 1_545
O5 O4 3.243(4) no . 2_645
O5 O5 3.533(4) no . 2_545
O5 O5 3.533(4) no . 2_555
O5 N7 3.464(4) no . 2_545
O5 C18 3.089(4) no . 2_545
O5 C19 3.183(5) no . 2_545
O5 C19 3.575(5) no . 2_555
O5 C20 3.132(5) no . 2_545
N6 F1 3.298(3) no . 1_545
N7 O4 3.114(4) no . 2_645
N7 O5 3.464(4) no . 2_555
C8 F1 3.457(4) no . 1_545
C8 O4 3.015(4) no . 1_545
C9 F1 3.197(4) no . 1_545
C9 O4 3.388(4) no . 1_545
C12 O3 3.471(5) no . 2_646
C13 F1 3.452(4) no . 1_545
C13 O3 3.217(4) no . 2_646
C14 F1 2.944(4) no . 1_545
C15 F1 3.010(4) no . 1_545
C18 O2 3.226(4) no . 1_455
C18 O5 3.089(4) no . 2_555
C19 F1 3.441(4) no . 1_545
C19 O2 3.257(4) no . 1_455
C19 O4 3.460(4) no . 1_545
C19 O5 3.575(5) no . 2_545
C19 O5 3.183(5) no . 2_555
C20 O4 3.337(4) no . 1_545
C20 O4 3.575(4) no . 2_645
C20 O5 3.132(5) no . 2_555
F1 H25 2.55(3) no . .
F1 H26 2.44(3) no . .
O2 H21 2.94(3) no . .
O2 H29 3.30(3) no . .
O3 H24 2.92(3) no . .
O3 H25 2.38(3) no . .
O4 H26 3.45(4) no . .
O4 H29 2.40(3) no . .
O5 H27 2.51(4) no . .
O5 H28 2.73(3) no . .
O5 H29 2.38(3) no . .
N6 H25 2.61(3) no . .
N6 H26 3.20(3) no . .
N6 H28 2.73(3) no . .
N7 H26 2.83(4) no . .
N7 H27 3.17(4) no . .
N7 H28 2.86(4) no . .
C8 H21 2.75(3) no . .
C8 H28 3.30(3) no . .
C9 H22 3.22(3) no . .
C9 H24 3.27(4) no . .
C10 H23 3.33(4) no . .
C11 H24 3.32(4) no . .
C12 H21 3.26(4) no . .
C13 H22 3.25(4) no . .
C14 H21 3.20(4) no . .
C14 H23 3.23(3) no . .
C15 H24 2.79(3) no . .
C15 H25 2.73(3) no . .
C15 H28 3.30(3) no . .
C16 H25 3.32(4) no . .
C16 H26 2.57(4) no . .
C16 H28 3.26(4) no . .
C17 H27 3.34(3) no . .
C17 H28 2.69(4) no . .
C17 H29 3.21(4) no . .
C18 H29 3.58(4) no . .
C19 H29 3.21(4) no . .
C20 H25 3.37(4) no . .
C20 H26 2.70(4) no . .
H21 H22 2.39(4) no . .
H22 H23 2.42(5) no . .
H23 H24 2.35(5) no . .
H25 H27 2.47(4) no . .
H25 H28 2.40(5) no . .
H26 H27 2.30(5) no . .
H26 H28 2.80(5) no . .
H26 H29 3.53(5) no . .
H28 H29 3.60(5) no . .
F1 H21 3.06(4) no . 1_465
F1 H22 3.29(4) no . 1_465
F1 H28 2.49(3) no . 1_565
O2 H25 3.06(3) no . 1_655
O2 H26 3.06(4) no . 1_655
O2 H27 2.50(4) no . 1_655
O2 H29 2.84(4) no . 2_645
O3 H22 2.86(4) no . 1_465
O3 H23 2.89(4) no . 2_656
O3 H24 2.52(3) no . 2_656
O4 H28 2.65(4) no . 1_565
O4 H29 2.48(4) no . 2_655
O5 H26 2.34(3) no . 2_545
O5 H27 2.88(3) no . 2_545
O5 H27 2.97(3) no . 2_555
O5 H28 3.49(3) no . 2_555
N7 H27 3.05(3) no . 2_555
N7 H29 3.45(4) no . 2_645
C8 H25 3.39(3) no . 1_655
C8 H27 3.40(4) no . 1_655
C9 H25 3.42(4) no . 1_655
C10 H25 3.49(4) no . 1_645
C10 H25 3.15(4) no . 1_655
C10 H26 3.39(4) no . 1_645
C10 H27 3.60(3) no . 1_655
C11 H23 3.12(3) no . 2_756
C11 H25 3.37(4) no . 1_645
C12 H22 3.45(3) no . 2_756
C12 H23 3.06(3) no . 2_756
C13 H22 3.42(3) no . 2_756
C13 H23 3.54(3) no . 2_756
C15 H24 3.31(4) no . 2_656
C16 H28 2.88(4) no . 1_565
C16 H29 3.45(4) no . 2_655
C17 H28 3.11(4) no . 1_565
C18 H21 3.32(4) no . 1_455
C18 H21 3.21(4) no . 1_465
C18 H22 3.54(3) no . 1_465
C18 H28 3.46(4) no . 1_565
C19 H21 3.06(4) no . 1_455
C19 H26 3.48(4) no . 1_545
C20 H26 3.47(3) no . 2_545
C20 H27 3.12(3) no . 2_555
H21 F1 3.06(4) no . 1_645
H21 C18 3.21(4) no . 1_645
H21 C18 3.32(4) no . 1_655
H21 C19 3.06(4) no . 1_655
H21 H25 3.08(5) no . 1_645
H21 H25 2.76(5) no . 1_655
H21 H26 2.65(5) no . 1_645
H21 H27 2.82(5) no . 1_655
H21 H28 2.85(5) no . 1_655
H22 F1 3.29(4) no . 1_645
H22 O3 2.86(4) no . 1_645
H22 C12 3.45(3) no . 2_746
H22 C13 3.42(3) no . 2_746
H22 C18 3.54(3) no . 1_645
H22 H23 3.25(5) no . 2_746
H22 H23 3.31(5) no . 2_756
H22 H24 3.33(4) no . 2_746
H22 H25 2.82(5) no . 1_645
H23 O3 2.89(4) no . 2_646
H23 C11 3.12(3) no . 2_746
H23 C12 3.06(3) no . 2_746
H23 C13 3.54(3) no . 2_746
H23 H22 3.31(5) no . 2_746
H23 H22 3.25(5) no . 2_756
H23 H23 3.29(5) no . 2_746
H23 H23 3.29(5) no . 2_756
H23 H24 3.59(5) no . 2_646
H24 O3 2.52(3) no . 2_646
H24 C15 3.31(4) no . 2_646
H24 H22 3.33(4) no . 2_756
H24 H23 3.59(5) no . 2_656
H24 H24 3.12(5) no . 2_646
H24 H24 3.12(5) no . 2_656
H25 O2 3.06(3) no . 1_455
H25 C8 3.39(3) no . 1_455
H25 C9 3.42(4) no . 1_455
H25 C10 3.15(4) no . 1_455
H25 C10 3.49(4) no . 1_465
H25 C11 3.37(4) no . 1_465
H25 H21 2.76(5) no . 1_455
H25 H21 3.08(5) no . 1_465
H25 H22 2.82(5) no . 1_465
H26 O2 3.06(4) no . 1_455
H26 O5 2.34(3) no . 2_555
H26 C10 3.39(4) no . 1_465
H26 C19 3.48(4) no . 1_565
H26 C20 3.47(3) no . 2_555
H26 H21 2.65(5) no . 1_465
H26 H27 3.36(5) no . 1_565
H26 H28 2.83(5) no . 1_565
H27 O2 2.50(4) no . 1_455
H27 O5 2.97(3) no . 2_545
H27 O5 2.88(3) no . 2_555
H27 N7 3.05(3) no . 2_545
H27 C8 3.40(4) no . 1_455
H27 C10 3.60(3) no . 1_455
H27 C20 3.12(3) no . 2_545
H27 H21 2.82(5) no . 1_455
H27 H26 3.36(5) no . 1_545
H27 H29 2.74(4) no . 2_545
H28 F1 2.49(3) no . 1_545
H28 O4 2.65(4) no . 1_545
H28 O5 3.49(3) no . 2_545
H28 C16 2.88(4) no . 1_545
H28 C17 3.11(4) no . 1_545
H28 C18 3.46(4) no . 1_545
H28 H21 2.85(5) no . 1_455
H28 H26 2.83(5) no . 1_545
H29 O2 2.84(4) no . 2_655
H29 O4 2.48(4) no . 2_645
H29 N7 3.45(4) no . 2_655
H29 C16 3.45(4) no . 2_645
H29 H27 2.74(4) no . 2_555
H29 H29 3.34(5) no . 2_645
H29 H29 3.34(5) no . 2_655

#==============================================================================

#==============================================================================
# Additional structures and associated data_? identifiers
# should be added at this point if there is more than one 
# structure analysis in the CIF.

#==============================================================================
#     End of CIF
#==============================================================================
_database_code_depnum_ccdc_archive 'CCDC 1009507'
#######################################################################
#
#                 Cambridge Crystallographic Data Centre
#                                CCDC 
# 
#######################################################################
# 
#  This CIF contains data from an original supplementary publication
#  deposited with the CCDC, and may include chemical, crystal,
#  experimental, refinement, atomic coordinates,
#  anisotropic displacement parameters and molecular geometry data,
#  as required by the journal to which it was submitted.
#
#  This CIF is provided on the understanding that it is used for bona
#  fide research purposes only. It may contain copyright material
#  of the CCDC or of third parties, and may not be copied or further
#  disseminated in any form, whether machine-readable or not,
#  except for the purpose of generating routine backup copies
#  on your local computer system.
# 
#  For further information on the CCDC, data deposition and
#  data retrieval see:
#                         www.ccdc.cam.ac.uk
#
#  Bona fide researchers may freely download Mercury and enCIFer
#  from this site to visualise CIF-encoded structures and 
#  to carry out CIF format checking respectively.
#
data_20110506

#==============================================================================
# CHEMICAL DATA

_chemical_formula_sum            'C13 H9 F N2 O4'
_chemical_formula_moiety         'C13 H9 F N2 O4'
_chemical_formula_weight         276.22
_chemical_melting_point          ?
_chemical_absolute_configuration ?

#==============================================================================
# CRYSTAL DATA
_symmetry_cell_setting           monoclinic
_symmetry_space_group_name_H-M   'P 1 21 1'
_symmetry_space_group_name_Hall  'P 2yb'
_symmetry_Int_Tables_number      4
loop_
_symmetry_equiv_pos_site_id
_symmetry_equiv_pos_as_xyz
1 +X,+Y,+Z
2 -X,1/2+Y,-Z
#------------------------------------------------------------------------------
_cell_length_a                   7.1322(4)
_cell_length_b                   5.2282(3)
_cell_length_c                   15.7662(9)
_cell_angle_alpha                90.0000
_cell_angle_beta                 101.237(3)
_cell_angle_gamma                90.0000
_cell_volume                     576.63(6)
_cell_formula_units_Z            2
_cell_measurement_reflns_used    6886
_cell_measurement_theta_min      5.72
_cell_measurement_theta_max      68.15
_cell_measurement_temperature    123
#------------------------------------------------------------------------------
_exptl_crystal_description       unknown
_exptl_crystal_colour            unknown
_exptl_crystal_size_max          0.100
_exptl_crystal_size_mid          0.100
_exptl_crystal_size_min          0.100
_exptl_crystal_density_diffrn    1.591
_exptl_crystal_density_meas      ?
_exptl_crystal_density_method    'not measured'
_exptl_crystal_F_000             284.00
_exptl_absorpt_coefficient_mu    1.124
_exptl_absorpt_correction_type   none

#==============================================================================
# EXPERIMENTAL DATA

_diffrn_ambient_temperature      123
_diffrn_radiation_type           'Cu K\a'
_diffrn_radiation_wavelength     1.54187
_diffrn_measurement_device_type  'Rigaku R-AXIS RAPID'
_diffrn_measurement_method       \w
_diffrn_detector_area_resol_mean 10.000
_diffrn_reflns_number            9552
_diffrn_reflns_av_R_equivalents  0.1067
_diffrn_reflns_theta_max         68.20
_diffrn_reflns_theta_full        68.21
_diffrn_measured_fraction_theta_max 0.999
_diffrn_measured_fraction_theta_full 0.999
_diffrn_reflns_limit_h_min       -8
_diffrn_reflns_limit_h_max       8
_diffrn_reflns_limit_k_min       -6
_diffrn_reflns_limit_k_max       6
_diffrn_reflns_limit_l_min       -18
_diffrn_reflns_limit_l_max       18
_diffrn_standards_number         0
_diffrn_standards_interval_count .
_diffrn_standards_decay_%        ?

#==============================================================================
# REFINEMENT DATA

_refine_special_details          
;
    Refinement was performed using all reflections. The weighted 
    R-factor (wR) and goodness of fit (S) are based on F^2^.
    R-factor (gt) are based on F. The threshold expression of
    F^2^ > 2.0 sigma(F^2^) is used only for calculating R-factor (gt).
;
_reflns_number_total             2059
_reflns_number_gt                1737
_reflns_threshold_expression     F^2^>2.0\s(F^2^)
_refine_ls_structure_factor_coef Fsqd
_refine_ls_R_factor_gt           0.0501
_refine_ls_wR_factor_ref         0.1089
_refine_ls_number_restraints     1
_refine_ls_hydrogen_treatment    refxyz
_refine_ls_number_reflns         2059
_refine_ls_number_parameters     218
_refine_ls_goodness_of_fit_ref   1.050
_refine_ls_weighting_scheme      calc
_refine_ls_weighting_details     
'w = 1/[\s^2^(Fo^2^)+(0.0210P)^2^+0.2075P] where P=(Fo^2^+2Fc^2^)/3'
_atom_sites_solution_hydrogens   geom
_atom_sites_solution_primary     direct
_atom_sites_solution_secondary   difmap
_refine_ls_shift/su_max          0.000
_refine_diff_density_max         0.220
_refine_diff_density_min         -0.190
_refine_ls_extinction_method     SHELXL
_refine_ls_extinction_coef       0.0045(12)
_refine_ls_abs_structure_details 
'Flack, H. D. (1983), Acta Cryst. A39, 876-881.  875 Friedel Pairs'
_refine_ls_abs_structure_Flack   -0.1(3)

loop_
_atom_type_symbol
_atom_type_description
_atom_type_scat_dispersion_real
_atom_type_scat_dispersion_imag
_atom_type_scat_source
C C 0.0181 0.0091
;
International Tables for Crystallography
(1992, Vol. C, Tables 4.2.6.8 and 6.1.1.4)
;
H H 0.0000 0.0000
;
International Tables for Crystallography
(1992, Vol. C, Table 6.1.1.4)
;
O O 0.0492 0.0322
;
International Tables for Crystallography
(1992, Vol. C, Tables 4.2.6.8 and 6.1.1.4)
;
N N 0.0311 0.0180
;
International Tables for Crystallography
(1992, Vol. C, Tables 4.2.6.8 and 6.1.1.4)
;
F F 0.0727 0.0534
;
International Tables for Crystallography
(1992, Vol. C, Tables 4.2.6.8 and 6.1.1.4)
;

#==============================================================================
# ATOMIC COORDINATES AND THERMAL PARAMETERS

loop_
_atom_site_label
_atom_site_type_symbol
_atom_site_fract_x
_atom_site_fract_y
_atom_site_fract_z
_atom_site_U_iso_or_equiv
_atom_site_adp_type
_atom_site_occupancy
_atom_site_symmetry_multiplicity
_atom_site_calc_flag
_atom_site_refinement_flags
_atom_site_disorder_assembly
_atom_site_disorder_group
F1 F 0.3525(3) 0.2986(4) 0.25161(10) 0.0316(5) Uani 1.0 2 d . . .
O2 O 0.3346(3) 0.7394(6) 0.36940(12) 0.0366(6) Uani 1.0 2 d . . .
O3 O 0.6958(3) 0.7421(5) 0.15827(12) 0.0332(6) Uani 1.0 2 d . . .
O4 O 0.1409(4) 0.8900(6) -0.02793(14) 0.0438(7) Uani 1.0 2 d . . .
O5 O 0.4915(3) 0.2425(5) 0.11142(12) 0.0315(6) Uani 1.0 2 d . . .
N6 N 0.4777(3) 0.7006(6) 0.24894(14) 0.0255(7) Uani 1.0 2 d . . .
N7 N 0.3278(4) 0.5840(6) 0.04511(16) 0.0297(7) Uani 1.0 2 d . . .
C8 C 0.4606(4) 0.7913(7) 0.33158(17) 0.0280(8) Uani 1.0 2 d . . .
C9 C 0.6279(5) 0.9631(7) 0.35939(18) 0.0293(8) Uani 1.0 2 d . . .
C10 C 0.6735(5) 1.1100(8) 0.4330(2) 0.0348(9) Uani 1.0 2 d . . .
C11 C 0.8336(5) 1.2655(8) 0.4405(2) 0.0392(9) Uani 1.0 2 d . . .
C12 C 0.9411(5) 1.2745(8) 0.3763(2) 0.0384(9) Uani 1.0 2 d . . .
C13 C 0.8934(5) 1.1242(8) 0.3025(2) 0.0342(9) Uani 1.0 2 d . . .
C14 C 0.7350(4) 0.9693(7) 0.29550(19) 0.0289(8) Uani 1.0 2 d . . .
C15 C 0.6461(4) 0.7954(7) 0.22388(17) 0.0257(7) Uani 1.0 2 d . . .
C16 C 0.1920(4) 0.7790(7) 0.03995(18) 0.0302(8) Uani 1.0 2 d . . .
C17 C 0.1209(5) 0.8360(7) 0.12028(19) 0.0279(8) Uani 1.0 2 d . . .
C18 C 0.1394(5) 0.6129(7) 0.1835(2) 0.0254(7) Uani 1.0 2 d . . .
C19 C 0.3429(5) 0.5191(7) 0.20103(19) 0.0274(8) Uani 1.0 2 d . . .
C20 C 0.4000(4) 0.4354(7) 0.11532(19) 0.0261(8) Uani 1.0 2 d . . .
H21 H 0.594(4) 1.115(7) 0.4765(17) 0.018(8) Uiso 1.0 2 d . . .
H22 H 0.856(5) 1.379(9) 0.489(2) 0.047(11) Uiso 1.0 2 d . . .
H23 H 1.046(5) 1.380(9) 0.382(2) 0.049(11) Uiso 1.0 2 d . . .
H24 H 0.963(4) 1.129(7) 0.2579(17) 0.019(8) Uiso 1.0 2 d . . .
H25 H 0.366(4) 0.548(6) -0.0024(17) 0.013(8) Uiso 1.0 2 d . . .
H26 H -0.013(5) 0.893(7) 0.1017(18) 0.029(9) Uiso 1.0 2 d . . .
H27 H 0.200(5) 0.988(8) 0.148(2) 0.041(10) Uiso 1.0 2 d . . .
H28 H 0.106(4) 0.655(7) 0.2371(18) 0.022(8) Uiso 1.0 2 d . . .
H29 H 0.071(5) 0.475(8) 0.156(2) 0.032(10) Uiso 1.0 2 d . . .


loop_
_atom_site_aniso_label
_atom_site_aniso_U_11
_atom_site_aniso_U_22
_atom_site_aniso_U_33
_atom_site_aniso_U_12
_atom_site_aniso_U_13
_atom_site_aniso_U_23
F1 0.0386(10) 0.0240(12) 0.0317(9) -0.0003(9) 0.0056(7) 0.0045(9)
O2 0.0364(12) 0.0456(17) 0.0292(11) -0.0069(13) 0.0098(9) -0.0005(12)
O3 0.0315(11) 0.0332(16) 0.0378(12) -0.0032(12) 0.0141(9) -0.0054(12)
O4 0.0418(14) 0.0510(19) 0.0390(13) 0.0118(13) 0.0090(10) 0.0195(13)
O5 0.0337(12) 0.0247(15) 0.0371(12) 0.0037(12) 0.0092(9) -0.0023(11)
N6 0.0223(12) 0.0267(17) 0.0278(12) -0.0014(12) 0.0058(10) 0.0002(11)
N7 0.0301(14) 0.0371(19) 0.0232(14) 0.0056(13) 0.0080(11) 0.0010(13)
C8 0.0326(16) 0.026(2) 0.0250(14) 0.0024(15) 0.0054(12) 0.0041(14)
C9 0.0283(16) 0.029(3) 0.0282(16) 0.0049(15) 0.0007(13) 0.0020(15)
C10 0.0372(18) 0.037(3) 0.0282(17) 0.0016(18) 0.0019(14) -0.0022(16)
C11 0.0442(19) 0.033(3) 0.0360(18) -0.0046(19) -0.0022(14) -0.0039(18)
C12 0.0353(18) 0.031(3) 0.0462(19) -0.0096(18) 0.0010(14) -0.0057(18)
C13 0.0317(17) 0.031(3) 0.040(2) -0.0020(16) 0.0086(15) -0.0004(17)
C14 0.0256(16) 0.027(2) 0.0330(16) 0.0022(15) 0.0025(13) 0.0016(15)
C15 0.0246(15) 0.024(2) 0.0288(15) 0.0042(14) 0.0072(12) 0.0009(14)
C16 0.0241(15) 0.030(3) 0.0350(16) -0.0059(16) 0.0034(12) 0.0062(17)
C17 0.0265(17) 0.026(2) 0.0311(17) 0.0011(14) 0.0044(13) 0.0031(15)
C18 0.0265(16) 0.025(2) 0.0254(16) -0.0027(14) 0.0067(13) -0.0004(14)
C19 0.0298(16) 0.0218(19) 0.0299(16) 0.0007(14) 0.0042(13) 0.0039(14)
C20 0.0195(14) 0.027(2) 0.0317(17) -0.0051(14) 0.0053(12) -0.0032(14)

#==============================================================================
_computing_data_collection       'RAPID AUTO (Rigaku, ????)'
_computing_cell_refinement       'RAPID AUTO'
_computing_data_reduction        'RAPID AUTO'
_computing_structure_solution    'SHELXS97 (Sheldrick, 2008)'
_computing_structure_refinement  'SHELXL97 (Sheldrick, 2008)'
_computing_publication_material  'CrystalStructure 4.0 (Rigaku, 2010)'
_computing_molecular_graphics    'CrystalStructure 4.0'

#==============================================================================
# MOLECULAR GEOMETRY

_geom_special_details            
;
    ENTER SPECIAL DETAILS OF THE MOLECULAR GEOMETRY
;

loop_
_geom_bond_atom_site_label_1
_geom_bond_atom_site_label_2
_geom_bond_distance
_geom_bond_publ_flag
_geom_bond_site_symmetry_1
_geom_bond_site_symmetry_2
F1 C19 1.396(4) yes . .
O2 C8 1.203(4) yes . .
O3 C15 1.190(4) yes . .
O4 C16 1.209(4) yes . .
O5 C20 1.209(5) yes . .
N6 C8 1.414(4) yes . .
N6 C15 1.424(4) yes . .
N6 C19 1.453(4) yes . .
N7 C16 1.398(5) yes . .
N7 C20 1.368(4) yes . .
C8 C9 1.490(5) yes . .
C9 C10 1.377(5) yes . .
C9 C14 1.378(5) yes . .
C10 C11 1.388(5) yes . .
C11 C12 1.384(6) yes . .
C12 C13 1.391(5) yes . .
C13 C14 1.377(5) yes . .
C14 C15 1.492(5) yes . .
C16 C17 1.484(5) yes . .
C17 C18 1.523(5) yes . .
C18 C19 1.506(5) yes . .
C19 C20 1.548(5) yes . .
N7 H25 0.87(3) no . .
C10 H21 0.97(3) no . .
C11 H22 0.96(4) no . .
C12 H23 0.92(4) no . .
C13 H24 0.94(3) no . .
C17 H26 0.99(3) no . .
C17 H27 1.02(4) no . .
C18 H28 0.95(3) no . .
C18 H29 0.93(4) no . .

loop_
_geom_angle_atom_site_label_1
_geom_angle_atom_site_label_2
_geom_angle_atom_site_label_3
_geom_angle
_geom_angle_publ_flag
_geom_angle_site_symmetry_1
_geom_angle_site_symmetry_2
_geom_angle_site_symmetry_3
C8 N6 C15 111.6(3) yes . . .
C8 N6 C19 122.1(3) yes . . .
C15 N6 C19 126.2(3) yes . . .
C16 N7 C20 127.5(3) yes . . .
O2 C8 N6 126.0(3) yes . . .
O2 C8 C9 128.6(3) yes . . .
N6 C8 C9 105.4(3) yes . . .
C8 C9 C10 128.9(3) yes . . .
C8 C9 C14 109.0(3) yes . . .
C10 C9 C14 122.0(3) yes . . .
C9 C10 C11 117.0(4) yes . . .
C10 C11 C12 121.4(4) yes . . .
C11 C12 C13 120.9(4) yes . . .
C12 C13 C14 117.5(4) yes . . .
C9 C14 C13 121.2(3) yes . . .
C9 C14 C15 108.9(3) yes . . .
C13 C14 C15 129.8(3) yes . . .
O3 C15 N6 124.7(3) yes . . .
O3 C15 C14 130.2(3) yes . . .
N6 C15 C14 105.0(3) yes . . .
O4 C16 N7 119.2(3) yes . . .
O4 C16 C17 124.4(3) yes . . .
N7 C16 C17 116.4(3) yes . . .
C16 C17 C18 113.8(3) yes . . .
C17 C18 C19 109.1(3) yes . . .
F1 C19 N6 106.8(3) yes . . .
F1 C19 C18 108.2(3) yes . . .
F1 C19 C20 105.9(3) yes . . .
N6 C19 C18 113.5(3) yes . . .
N6 C19 C20 112.2(3) yes . . .
C18 C19 C20 109.8(3) yes . . .
O5 C20 N7 123.7(3) yes . . .
O5 C20 C19 121.1(3) yes . . .
N7 C20 C19 115.1(3) yes . . .
C16 N7 H25 116.1(19) no . . .
C20 N7 H25 116.3(19) no . . .
C9 C10 H21 122.5(17) no . . .
C11 C10 H21 120.4(17) no . . .
C10 C11 H22 116(3) no . . .
C12 C11 H22 122(3) no . . .
C11 C12 H23 120(3) no . . .
C13 C12 H23 119(3) no . . .
C12 C13 H24 122.3(18) no . . .
C14 C13 H24 120.1(18) no . . .
C16 C17 H26 106.2(17) no . . .
C16 C17 H27 106(2) no . . .
C18 C17 H26 112(2) no . . .
C18 C17 H27 110(2) no . . .
H26 C17 H27 108(3) no . . .
C17 C18 H28 114(2) no . . .
C17 C18 H29 109(2) no . . .
C19 C18 H28 108.3(16) no . . .
C19 C18 H29 104(3) no . . .
H28 C18 H29 113(3) no . . .

loop_
_geom_torsion_atom_site_label_1
_geom_torsion_atom_site_label_2
_geom_torsion_atom_site_label_3
_geom_torsion_atom_site_label_4
_geom_torsion
_geom_torsion_publ_flag
_geom_torsion_site_symmetry_1
_geom_torsion_site_symmetry_2
_geom_torsion_site_symmetry_3
_geom_torsion_site_symmetry_4
C8 N6 C15 O3 178.0(3) no . . . .
C8 N6 C15 C14 -2.9(4) no . . . .
C15 N6 C8 O2 -178.8(3) no . . . .
C15 N6 C8 C9 1.9(4) no . . . .
C8 N6 C19 F1 -60.5(4) no . . . .
C8 N6 C19 C18 58.6(4) no . . . .
C8 N6 C19 C20 -176.1(3) no . . . .
C19 N6 C8 O2 -2.8(5) no . . . .
C19 N6 C8 C9 177.9(3) no . . . .
C15 N6 C19 F1 114.9(3) no . . . .
C15 N6 C19 C18 -126.0(3) no . . . .
C15 N6 C19 C20 -0.7(4) no . . . .
C19 N6 C15 O3 2.2(5) no . . . .
C19 N6 C15 C14 -178.7(3) no . . . .
C16 N7 C20 O5 166.8(3) no . . . .
C16 N7 C20 C19 -8.6(5) no . . . .
C20 N7 C16 O4 -178.8(3) no . . . .
C20 N7 C16 C17 1.5(5) no . . . .
O2 C8 C9 C10 -2.9(6) no . . . .
O2 C8 C9 C14 -179.3(3) no . . . .
N6 C8 C9 C10 176.4(3) no . . . .
N6 C8 C9 C14 -0.0(4) no . . . .
C8 C9 C10 C11 -176.3(3) no . . . .
C8 C9 C14 C13 176.7(3) no . . . .
C8 C9 C14 C15 -1.7(4) no . . . .
C10 C9 C14 C13 -0.1(5) no . . . .
C10 C9 C14 C15 -178.5(3) no . . . .
C14 C9 C10 C11 -0.2(5) no . . . .
C9 C10 C11 C12 0.8(5) no . . . .
C10 C11 C12 C13 -1.0(6) no . . . .
C11 C12 C13 C14 0.6(5) no . . . .
C12 C13 C14 C9 -0.1(5) no . . . .
C12 C13 C14 C15 177.9(3) no . . . .
C9 C14 C15 O3 -178.1(3) no . . . .
C9 C14 C15 N6 2.8(4) no . . . .
C13 C14 C15 O3 3.6(6) no . . . .
C13 C14 C15 N6 -175.4(4) no . . . .
O4 C16 C17 C18 156.2(3) no . . . .
N7 C16 C17 C18 -24.1(4) no . . . .
C16 C17 C18 C19 53.1(4) no . . . .
C17 C18 C19 F1 -173.8(3) no . . . .
C17 C18 C19 N6 67.9(4) no . . . .
C17 C18 C19 C20 -58.7(4) no . . . .
F1 C19 C20 O5 -21.3(4) no . . . .
F1 C19 C20 N7 154.2(3) no . . . .
N6 C19 C20 O5 94.8(4) no . . . .
N6 C19 C20 N7 -89.7(3) no . . . .
C18 C19 C20 O5 -137.9(3) no . . . .
C18 C19 C20 N7 37.6(4) no . . . .

loop_
_geom_contact_atom_site_label_1
_geom_contact_atom_site_label_2
_geom_contact_distance
_geom_contact_publ_flag
_geom_contact_site_symmetry_1
_geom_contact_site_symmetry_2
F1 O2 2.978(3) no . .
F1 O5 2.609(3) no . .
F1 N7 3.554(3) no . .
F1 C8 2.906(4) no . .
F1 C15 3.417(4) no . .
O2 C10 3.108(4) no . .
O2 C14 3.501(4) no . .
O2 C15 3.503(4) no . .
O2 C18 3.062(4) no . .
O2 C19 2.905(4) no . .
O3 O5 3.012(4) no . .
O3 N7 2.989(3) no . .
O3 C8 3.483(4) no . .
O3 C9 3.496(4) no . .
O3 C13 3.146(4) no . .
O3 C19 2.968(4) no . .
O3 C20 2.631(4) no . .
O4 C20 3.540(4) no . .
O5 N6 3.245(4) no . .
O5 C15 3.457(4) no . .
O5 C16 3.572(4) no . .
O5 C18 3.530(4) no . .
N6 N7 3.241(4) no . .
N6 C16 3.544(4) no . .
N6 C17 3.014(4) no . .
N7 C15 3.439(4) no . .
N7 C18 2.780(5) no . .
C8 C18 3.080(4) no . .
C9 C12 2.735(5) no . .
C10 C13 2.821(5) no . .
C11 C14 2.738(5) no . .
C15 C20 2.895(5) no . .
C16 C19 2.897(5) no . .
C17 C20 2.901(5) no . .
F1 O2 3.479(4) no . 1_545
F1 N6 3.254(4) no . 1_545
F1 C8 2.973(4) no . 1_545
F1 C9 2.919(4) no . 1_545
F1 C10 3.441(4) no . 1_545
F1 C14 3.186(4) no . 1_545
F1 C15 3.443(4) no . 1_545
F1 C17 3.396(4) no . 1_545
O2 F1 3.479(4) no . 1_565
O2 C10 3.199(4) no . 2_646
O2 C11 3.441(5) no . 2_646
O3 O4 3.146(4) no . 2_645
O3 O5 3.016(4) no . 1_565
O3 C17 3.240(4) no . 1_655
O3 C18 3.183(4) no . 1_655
O4 O3 3.146(4) no . 2_655
O4 O4 3.513(4) no . 2_545
O4 O4 3.513(4) no . 2_555
O4 O5 3.512(3) no . 1_565
O4 O5 3.247(4) no . 2_655
O4 N7 3.453(4) no . 2_555
O4 C16 3.104(5) no . 2_555
O4 C17 3.596(5) no . 2_545
O4 C17 3.160(5) no . 2_555
O4 C18 3.075(4) no . 2_555
O5 O3 3.016(4) no . 1_545
O5 O4 3.512(3) no . 1_545
O5 O4 3.247(4) no . 2_645
O5 N6 3.581(4) no . 1_545
O5 N7 3.111(4) no . 2_645
O5 C14 3.393(4) no . 1_545
O5 C15 3.011(4) no . 1_545
O5 C16 3.281(4) no . 1_545
O5 C16 3.595(4) no . 2_645
O5 C17 3.416(5) no . 1_545
N6 F1 3.254(4) no . 1_565
N6 O5 3.581(4) no . 1_565
N7 O4 3.453(4) no . 2_545
N7 O5 3.111(4) no . 2_655
C8 F1 2.973(4) no . 1_565
C9 F1 2.919(4) no . 1_565
C10 F1 3.441(4) no . 1_565
C10 O2 3.199(4) no . 2_656
C11 O2 3.441(5) no . 2_656
C14 F1 3.186(4) no . 1_565
C14 O5 3.393(4) no . 1_565
C15 F1 3.443(4) no . 1_565
C15 O5 3.011(4) no . 1_565
C16 O4 3.104(5) no . 2_545
C16 O5 3.281(4) no . 1_565
C16 O5 3.595(4) no . 2_655
C17 F1 3.396(4) no . 1_565
C17 O3 3.240(4) no . 1_455
C17 O4 3.160(5) no . 2_545
C17 O4 3.596(5) no . 2_555
C17 O5 3.416(5) no . 1_565
C18 O3 3.183(4) no . 1_455
C18 O4 3.075(4) no . 2_545
F1 H28 2.54(3) no . .
F1 H29 2.45(3) no . .
O2 H21 2.99(3) no . .
O2 H28 2.43(3) no . .
O3 H24 3.00(3) no . .
O3 H25 3.26(3) no . .
O4 H25 2.39(3) no . .
O4 H26 2.50(3) no . .
O4 H27 2.78(4) no . .
O5 H25 2.44(3) no . .
O5 H29 3.44(4) no . .
N6 H27 2.74(4) no . .
N6 H28 2.63(3) no . .
N6 H29 3.21(4) no . .
N7 H26 3.19(4) no . .
N7 H27 2.92(4) no . .
N7 H29 2.83(4) no . .
C8 H21 2.85(3) no . .
C8 H27 3.28(4) no . .
C8 H28 2.77(3) no . .
C9 H22 3.21(4) no . .
C9 H24 3.24(3) no . .
C10 H23 3.25(4) no . .
C11 H24 3.27(3) no . .
C12 H21 3.29(3) no . .
C13 H22 3.29(4) no . .
C14 H21 3.29(3) no . .
C14 H23 3.20(4) no . .
C15 H24 2.82(3) no . .
C15 H27 3.33(4) no . .
C16 H28 3.35(3) no . .
C16 H29 2.69(4) no . .
C17 H25 3.22(3) no . .
C19 H25 3.25(3) no . .
C19 H26 3.34(3) no . .
C19 H27 2.72(4) no . .
C20 H27 3.31(4) no . .
C20 H28 3.31(3) no . .
C20 H29 2.56(4) no . .
H21 H22 2.30(5) no . .
H22 H23 2.36(6) no . .
H23 H24 2.34(5) no . .
H25 H29 3.59(5) no . .
H26 H28 2.47(4) no . .
H26 H29 2.38(6) no . .
H27 H28 2.41(5) no . .
H27 H29 2.84(6) no . .
F1 H23 3.31(4) no . 1_445
F1 H24 2.94(3) no . 1_445
F1 H27 2.40(4) no . 1_545
O2 H21 2.47(3) no . 2_646
O2 H22 2.92(4) no . 2_646
O2 H23 2.82(4) no . 1_445
O2 H24 3.53(3) no . 1_455
O3 H25 2.89(3) no . 2_655
O3 H26 2.54(4) no . 1_655
O3 H28 2.98(3) no . 1_655
O3 H29 3.02(4) no . 1_655
O4 H25 3.55(3) no . 2_655
O4 H26 2.92(4) no . 2_545
O4 H26 2.95(4) no . 2_555
O4 H27 3.48(4) no . 2_545
O4 H29 2.32(3) no . 2_555
O5 H25 2.39(3) no . 2_645
O5 H27 2.63(4) no . 1_545
N7 H25 3.42(3) no . 2_655
N7 H26 3.06(3) no . 2_545
C8 H21 3.26(3) no . 2_646
C10 H22 3.55(4) no . 2_746
C10 H23 3.41(4) no . 2_746
C11 H22 3.04(4) no . 2_746
C11 H23 3.42(4) no . 2_746
C12 H22 3.11(4) no . 2_746
C12 H28 3.34(4) no . 1_665
C13 H26 3.57(3) no . 1_655
C13 H28 3.16(4) no . 1_655
C13 H28 3.42(4) no . 1_665
C13 H29 3.38(4) no . 1_665
C14 H28 3.39(3) no . 1_655
C15 H26 3.42(4) no . 1_655
C15 H28 3.32(3) no . 1_655
C16 H26 3.09(3) no . 2_545
C16 H29 3.44(3) no . 2_555
C17 H24 3.05(3) no . 1_455
C17 H29 3.42(4) no . 1_565
C18 H23 3.54(4) no . 1_445
C18 H24 3.15(4) no . 1_445
C18 H24 3.29(4) no . 1_455
C18 H27 3.35(5) no . 1_545
C19 H27 3.02(4) no . 1_545
C20 H25 3.35(3) no . 2_645
C20 H27 2.84(4) no . 1_545
H21 O2 2.47(3) no . 2_656
H21 C8 3.26(3) no . 2_656
H21 H21 3.09(5) no . 2_646
H21 H21 3.09(5) no . 2_656
H21 H22 3.58(5) no . 2_646
H21 H23 3.29(4) no . 2_746
H22 O2 2.92(4) no . 2_656
H22 C10 3.55(4) no . 2_756
H22 C11 3.04(4) no . 2_756
H22 C12 3.11(4) no . 2_756
H22 H21 3.58(5) no . 2_656
H22 H22 3.30(6) no . 2_746
H22 H22 3.30(6) no . 2_756
H22 H23 3.29(6) no . 2_746
H22 H23 3.30(6) no . 2_756
H23 F1 3.31(4) no . 1_665
H23 O2 2.82(4) no . 1_665
H23 C10 3.41(4) no . 2_756
H23 C11 3.42(4) no . 2_756
H23 C18 3.54(4) no . 1_665
H23 H21 3.29(4) no . 2_756
H23 H22 3.30(6) no . 2_746
H23 H22 3.29(6) no . 2_756
H23 H28 2.80(5) no . 1_665
H24 F1 2.94(3) no . 1_665
H24 O2 3.53(3) no . 1_655
H24 C17 3.05(3) no . 1_655
H24 C18 3.29(4) no . 1_655
H24 C18 3.15(4) no . 1_665
H24 H26 2.79(5) no . 1_655
H24 H27 2.74(5) no . 1_655
H24 H28 2.72(5) no . 1_655
H24 H28 2.97(5) no . 1_665
H24 H29 2.63(5) no . 1_665
H25 O3 2.89(3) no . 2_645
H25 O4 3.55(3) no . 2_645
H25 O5 2.39(3) no . 2_655
H25 N7 3.42(3) no . 2_645
H25 C20 3.35(3) no . 2_655
H25 H25 3.23(5) no . 2_645
H25 H25 3.23(5) no . 2_655
H25 H26 2.81(4) no . 2_545
H26 O3 2.54(4) no . 1_455
H26 O4 2.95(4) no . 2_545
H26 O4 2.92(4) no . 2_555
H26 N7 3.06(3) no . 2_555
H26 C13 3.57(3) no . 1_455
H26 C15 3.42(4) no . 1_455
H26 C16 3.09(3) no . 2_555
H26 H24 2.79(5) no . 1_455
H26 H25 2.81(4) no . 2_555
H26 H29 3.19(6) no . 1_565
H27 F1 2.40(4) no . 1_565
H27 O4 3.48(4) no . 2_555
H27 O5 2.63(4) no . 1_565
H27 C18 3.35(5) no . 1_565
H27 C19 3.02(4) no . 1_565
H27 C20 2.84(4) no . 1_565
H27 H24 2.74(5) no . 1_455
H27 H29 2.72(6) no . 1_565
H28 O3 2.98(3) no . 1_455
H28 C12 3.34(4) no . 1_445
H28 C13 3.42(4) no . 1_445
H28 C13 3.16(4) no . 1_455
H28 C14 3.39(3) no . 1_455
H28 C15 3.32(3) no . 1_455
H28 H23 2.80(5) no . 1_445
H28 H24 2.97(5) no . 1_445
H28 H24 2.72(5) no . 1_455
H29 O3 3.02(4) no . 1_455
H29 O4 2.32(3) no . 2_545
H29 C13 3.38(4) no . 1_445
H29 C16 3.44(3) no . 2_545
H29 C17 3.42(4) no . 1_545
H29 H24 2.63(5) no . 1_445
H29 H26 3.19(6) no . 1_545
H29 H27 2.72(6) no . 1_545

#==============================================================================

#==============================================================================
# Additional structures and associated data_? identifiers
# should be added at this point if there is more than one 
# structure analysis in the CIF.

#==============================================================================
#     End of CIF
#==============================================================================
_database_code_depnum_ccdc_archive 'CCDC 1009504'
#######################################################################
#
#                 Cambridge Crystallographic Data Centre
#                                CCDC 
# 
#######################################################################
# 
#  This CIF contains data from an original supplementary publication
#  deposited with the CCDC, and may include chemical, crystal,
#  experimental, refinement, atomic coordinates,
#  anisotropic displacement parameters and molecular geometry data,
#  as required by the journal to which it was submitted.
#
#  This CIF is provided on the understanding that it is used for bona
#  fide research purposes only. It may contain copyright material
#  of the CCDC or of third parties, and may not be copied or further
#  disseminated in any form, whether machine-readable or not,
#  except for the purpose of generating routine backup copies
#  on your local computer system.
# 
#  For further information on the CCDC, data deposition and
#  data retrieval see:
#                         www.ccdc.cam.ac.uk
#
#  Bona fide researchers may freely download Mercury and enCIFer
#  from this site to visualise CIF-encoded structures and 
#  to carry out CIF format checking respectively.
#
data_20110415

#==============================================================================
# CHEMICAL DATA

_chemical_formula_sum            'C13 H9 F N2 O4'
_chemical_formula_moiety         'C13 H9 F N2 O4'
_chemical_formula_weight         276.22
_chemical_melting_point          ?
_chemical_absolute_configuration ?

#==============================================================================
# CRYSTAL DATA
_symmetry_cell_setting           orthorhombic
_symmetry_space_group_name_H-M   'P 21 21 21'
_symmetry_space_group_name_Hall  'P 2ac 2ab'
_symmetry_Int_Tables_number      19
loop_
_symmetry_equiv_pos_site_id
_symmetry_equiv_pos_as_xyz
1 +X,+Y,+Z
2 1/2+X,1/2-Y,-Z
3 -X,1/2+Y,1/2-Z
4 1/2-X,-Y,1/2+Z
#------------------------------------------------------------------------------
_cell_length_a                   6.56098(12)
_cell_length_b                   13.5445(3)
_cell_length_c                   13.6122(3)
_cell_angle_alpha                90.0000
_cell_angle_beta                 90.0000
_cell_angle_gamma                90.0000
_cell_volume                     1209.65(4)
_cell_formula_units_Z            4
_cell_measurement_reflns_used    19794
_cell_measurement_theta_min      3.25
_cell_measurement_theta_max      68.28
_cell_measurement_temperature    123
#------------------------------------------------------------------------------
_exptl_crystal_description       unknown
_exptl_crystal_colour            unknown
_exptl_crystal_size_max          0.100
_exptl_crystal_size_mid          0.100
_exptl_crystal_size_min          0.100
_exptl_crystal_density_diffrn    1.517
_exptl_crystal_density_meas      ?
_exptl_crystal_density_method    'not measured'
_exptl_crystal_F_000             568.00
_exptl_absorpt_coefficient_mu    1.072
_exptl_absorpt_correction_type   none

#==============================================================================
# EXPERIMENTAL DATA

_diffrn_ambient_temperature      123
_diffrn_radiation_type           'Cu K\a'
_diffrn_radiation_wavelength     1.54187
_diffrn_measurement_device_type  'Rigaku R-AXIS RAPID'
_diffrn_measurement_method       \w
_diffrn_detector_area_resol_mean 10.000
_diffrn_reflns_number            19872
_diffrn_reflns_av_R_equivalents  0.0452
_diffrn_reflns_theta_max         68.24
_diffrn_reflns_theta_full        68.24
_diffrn_measured_fraction_theta_max 0.999
_diffrn_measured_fraction_theta_full 0.999
_diffrn_reflns_limit_h_min       -7
_diffrn_reflns_limit_h_max       7
_diffrn_reflns_limit_k_min       -16
_diffrn_reflns_limit_k_max       16
_diffrn_reflns_limit_l_min       -16
_diffrn_reflns_limit_l_max       16
_diffrn_standards_number         0
_diffrn_standards_interval_count .
_diffrn_standards_decay_%        ?

#==============================================================================
# REFINEMENT DATA

_refine_special_details          
;
    Refinement was performed using all reflections. The weighted 
    R-factor (wR) and goodness of fit (S) are based on F^2^.
    R-factor (gt) are based on F. The threshold expression of
    F^2^ > 2.0 sigma(F^2^) is used only for calculating R-factor (gt).
;
_reflns_number_total             2208
_reflns_number_gt                2192
_reflns_threshold_expression     F^2^>2.0\s(F^2^)
_refine_ls_structure_factor_coef Fsqd
_refine_ls_R_factor_gt           0.0271
_refine_ls_wR_factor_ref         0.0692
_refine_ls_number_restraints     0
_refine_ls_hydrogen_treatment    refxyz
_refine_ls_number_reflns         2208
_refine_ls_number_parameters     210
_refine_ls_goodness_of_fit_ref   1.073
_refine_ls_weighting_scheme      calc
_refine_ls_weighting_details     
'w = 1/[\s^2^(Fo^2^)+(0.0384P)^2^+0.2803P] where P=(Fo^2^+2Fc^2^)/3'
_atom_sites_solution_hydrogens   geom
_atom_sites_solution_primary     direct
_atom_sites_solution_secondary   difmap
_refine_ls_shift/su_max          0.000
_refine_diff_density_max         0.200
_refine_diff_density_min         -0.150
_refine_ls_extinction_method     SHELXL
_refine_ls_extinction_coef       0.0075(6)
_refine_ls_abs_structure_details 
'Flack, H. D. (1983), Acta Cryst. A39, 876-881.  908 Friedel Pairs'
_refine_ls_abs_structure_Flack   0.06(15)

loop_
_atom_type_symbol
_atom_type_description
_atom_type_scat_dispersion_real
_atom_type_scat_dispersion_imag
_atom_type_scat_source
C C 0.0181 0.0091
;
International Tables for Crystallography
(1992, Vol. C, Tables 4.2.6.8 and 6.1.1.4)
;
H H 0.0000 0.0000
;
International Tables for Crystallography
(1992, Vol. C, Table 6.1.1.4)
;
O O 0.0492 0.0322
;
International Tables for Crystallography
(1992, Vol. C, Tables 4.2.6.8 and 6.1.1.4)
;
N N 0.0311 0.0180
;
International Tables for Crystallography
(1992, Vol. C, Tables 4.2.6.8 and 6.1.1.4)
;
F F 0.0727 0.0534
;
International Tables for Crystallography
(1992, Vol. C, Tables 4.2.6.8 and 6.1.1.4)
;

#==============================================================================
# ATOMIC COORDINATES AND THERMAL PARAMETERS

loop_
_atom_site_label
_atom_site_type_symbol
_atom_site_fract_x
_atom_site_fract_y
_atom_site_fract_z
_atom_site_U_iso_or_equiv
_atom_site_adp_type
_atom_site_occupancy
_atom_site_symmetry_multiplicity
_atom_site_calc_flag
_atom_site_refinement_flags
_atom_site_disorder_assembly
_atom_site_disorder_group
F20 F 0.74502(15) 0.37993(6) -0.14342(6) 0.0283(3) Uani 1.0 4 d . . .
O1 O 1.00348(18) 0.52773(8) -0.15132(9) 0.0320(3) Uani 1.0 4 d . . .
O2 O 0.61704(16) 0.72794(7) 0.03581(8) 0.0259(3) Uani 1.0 4 d . . .
O3 O 1.07039(17) 0.47671(8) 0.05856(9) 0.0316(3) Uani 1.0 4 d . . .
O4 O 0.48000(18) 0.29758(8) 0.02814(9) 0.0319(3) Uani 1.0 4 d . . .
N5 N 0.75695(18) 0.40570(8) 0.02284(9) 0.0208(3) Uani 1.0 4 d . . .
N6 N 0.81275(19) 0.62451(9) -0.05104(10) 0.0222(3) Uani 1.0 4 d . . .
C7 C 0.9399(3) 0.41694(10) 0.07634(11) 0.0226(4) Uani 1.0 4 d . . .
C8 C 0.9308(3) 0.34349(11) 0.15690(11) 0.0231(4) Uani 1.0 4 d . . .
C9 C 1.0733(3) 0.32273(12) 0.22920(12) 0.0276(4) Uani 1.0 4 d . . .
C10 C 1.0274(3) 0.24619(13) 0.29339(12) 0.0326(4) Uani 1.0 4 d . . .
C11 C 0.8476(3) 0.19310(13) 0.28516(12) 0.0339(4) Uani 1.0 4 d . . .
C12 C 0.7049(3) 0.21425(12) 0.21260(12) 0.0300(4) Uani 1.0 4 d . . .
C13 C 0.7515(3) 0.29065(11) 0.14887(11) 0.0235(4) Uani 1.0 4 d . . .
C14 C 0.6380(3) 0.32681(10) 0.06171(11) 0.0230(4) Uani 1.0 4 d . . .
C15 C 0.8633(3) 0.53582(11) -0.09507(11) 0.0222(4) Uani 1.0 4 d . . .
C16 C 0.6340(3) 0.64784(10) -0.00388(10) 0.0205(3) Uani 1.0 4 d . . .
C17 C 0.4663(3) 0.57203(11) -0.00507(13) 0.0251(4) Uani 1.0 4 d . . .
C18 C 0.4978(3) 0.49009(11) -0.07981(12) 0.0241(4) Uani 1.0 4 d . . .
C19 C 0.7143(3) 0.45048(10) -0.07158(11) 0.0217(3) Uani 1.0 4 d . . .
H21 H 1.195(3) 0.3561(13) 0.2294(13) 0.0215 Uiso 1.0 4 d . . .
H22 H 1.116(3) 0.2302(12) 0.3426(14) 0.0215 Uiso 1.0 4 d . . .
H23 H 0.824(3) 0.1431(13) 0.3282(13) 0.0215 Uiso 1.0 4 d . . .
H24 H 0.580(3) 0.1773(13) 0.2051(12) 0.0215 Uiso 1.0 4 d . . .
H25 H 0.895(3) 0.6714(14) -0.0574(13) 0.0215 Uiso 1.0 4 d . . .
H26 H 0.408(3) 0.4399(13) -0.0716(13) 0.0215 Uiso 1.0 4 d . . .
H27 H 0.483(3) 0.5135(13) -0.1436(14) 0.0215 Uiso 1.0 4 d . . .
H28 H 0.466(3) 0.5470(13) 0.0625(14) 0.0215 Uiso 1.0 4 d . . .
H29 H 0.341(3) 0.6045(12) -0.0202(13) 0.0215 Uiso 1.0 4 d . . .


loop_
_atom_site_aniso_label
_atom_site_aniso_U_11
_atom_site_aniso_U_22
_atom_site_aniso_U_33
_atom_site_aniso_U_12
_atom_site_aniso_U_13
_atom_site_aniso_U_23
F20 0.0352(6) 0.0201(4) 0.0295(5) 0.0014(4) -0.0024(4) -0.0067(4)
O1 0.0281(6) 0.0286(6) 0.0393(7) 0.0003(5) 0.0114(6) -0.0022(5)
O2 0.0212(6) 0.0223(6) 0.0341(6) 0.0048(5) -0.0033(5) -0.0049(5)
O3 0.0214(6) 0.0286(6) 0.0446(7) -0.0074(5) -0.0065(6) 0.0050(5)
O4 0.0284(7) 0.0300(6) 0.0374(7) -0.0129(5) -0.0088(5) 0.0054(5)
N5 0.0184(7) 0.0169(6) 0.0273(7) -0.0016(5) -0.0022(5) -0.0009(5)
N6 0.0172(7) 0.0158(6) 0.0335(7) -0.0024(5) 0.0017(6) 0.0003(5)
C7 0.0197(7) 0.0181(7) 0.0301(8) 0.0023(6) -0.0011(6) -0.0054(6)
C8 0.0234(8) 0.0220(7) 0.0240(8) 0.0023(6) 0.0014(6) -0.0066(6)
C9 0.0241(9) 0.0328(9) 0.0259(8) 0.0047(7) -0.0019(7) -0.0087(7)
C10 0.0359(10) 0.0418(10) 0.0201(8) 0.0129(8) -0.0029(7) -0.0038(7)
C11 0.0463(11) 0.0348(9) 0.0207(8) 0.0065(8) 0.0047(8) 0.0037(7)
C12 0.0343(10) 0.0286(8) 0.0270(8) -0.0037(8) 0.0040(7) -0.0003(7)
C13 0.0259(8) 0.0220(7) 0.0224(7) 0.0010(6) 0.0000(7) -0.0037(6)
C14 0.0240(8) 0.0193(7) 0.0257(8) -0.0027(6) 0.0008(7) -0.0017(6)
C15 0.0198(8) 0.0203(7) 0.0263(8) 0.0017(6) -0.0015(7) 0.0021(6)
C16 0.0175(8) 0.0193(7) 0.0249(7) 0.0028(6) -0.0032(6) 0.0019(6)
C17 0.0158(8) 0.0222(7) 0.0374(9) 0.0013(7) 0.0019(7) 0.0012(7)
C18 0.0197(8) 0.0189(7) 0.0338(9) -0.0029(7) -0.0042(7) 0.0027(7)
C19 0.0227(8) 0.0168(7) 0.0255(7) -0.0008(6) -0.0007(7) -0.0023(6)

#==============================================================================
_computing_data_collection       'RAPID AUTO (Rigaku, ????)'
_computing_cell_refinement       'RAPID AUTO'
_computing_data_reduction        'RAPID AUTO'
_computing_structure_solution    'SHELXS97 (Sheldrick, 2008)'
_computing_structure_refinement  'SHELXL97 (Sheldrick, 2008)'
_computing_publication_material  'CrystalStructure 4.0 (Rigaku, 2010)'
_computing_molecular_graphics    'CrystalStructure 4.0'

#==============================================================================
# MOLECULAR GEOMETRY

_geom_special_details            
;
    ENTER SPECIAL DETAILS OF THE MOLECULAR GEOMETRY
;

loop_
_geom_bond_atom_site_label_1
_geom_bond_atom_site_label_2
_geom_bond_distance
_geom_bond_publ_flag
_geom_bond_site_symmetry_1
_geom_bond_site_symmetry_2
F20 C19 1.3821(17) yes . .
O1 C15 1.202(2) yes . .
O2 C16 1.2171(17) yes . .
O3 C7 1.2027(19) yes . .
O4 C14 1.200(2) yes . .
N5 C7 1.412(2) yes . .
N5 C14 1.4250(19) yes . .
N5 C19 1.4485(19) yes . .
N6 C15 1.383(2) yes . .
N6 C16 1.3741(19) yes . .
C7 C8 1.482(2) yes . .
C8 C9 1.386(3) yes . .
C8 C13 1.381(3) yes . .
C9 C10 1.389(3) yes . .
C10 C11 1.386(3) yes . .
C11 C12 1.391(3) yes . .
C12 C13 1.385(3) yes . .
C13 C14 1.484(3) yes . .
C15 C19 1.548(2) yes . .
C16 C17 1.505(2) yes . .
C17 C18 1.520(3) yes . .
C18 C19 1.522(3) yes . .
N6 H25 0.838(19) no . .
C9 H21 0.918(19) no . .
C10 H22 0.912(19) no . .
C11 H23 0.908(18) no . .
C12 H24 0.965(19) no . .
C17 H28 0.980(18) no . .
C17 H29 0.953(19) no . .
C18 H26 0.907(19) no . .
C18 H27 0.930(18) no . .

loop_
_geom_angle_atom_site_label_1
_geom_angle_atom_site_label_2
_geom_angle_atom_site_label_3
_geom_angle
_geom_angle_publ_flag
_geom_angle_site_symmetry_1
_geom_angle_site_symmetry_2
_geom_angle_site_symmetry_3
C7 N5 C14 110.79(12) yes . . .
C7 N5 C19 125.22(12) yes . . .
C14 N5 C19 122.51(12) yes . . .
C15 N6 C16 127.38(13) yes . . .
O3 C7 N5 125.01(14) yes . . .
O3 C7 C8 129.02(15) yes . . .
N5 C7 C8 105.96(12) yes . . .
C7 C8 C9 129.37(15) yes . . .
C7 C8 C13 108.88(14) yes . . .
C9 C8 C13 121.70(15) yes . . .
C8 C9 C10 116.86(16) yes . . .
C9 C10 C11 121.39(17) yes . . .
C10 C11 C12 121.56(16) yes . . .
C11 C12 C13 116.76(17) yes . . .
C8 C13 C12 121.72(15) yes . . .
C8 C13 C14 108.65(13) yes . . .
C12 C13 C14 129.54(15) yes . . .
O4 C14 N5 125.38(14) yes . . .
O4 C14 C13 128.99(14) yes . . .
N5 C14 C13 105.63(13) yes . . .
O1 C15 N6 122.62(14) yes . . .
O1 C15 C19 123.18(14) yes . . .
N6 C15 C19 114.05(13) yes . . .
O2 C16 N6 119.35(13) yes . . .
O2 C16 C17 123.11(14) yes . . .
N6 C16 C17 117.53(13) yes . . .
C16 C17 C18 113.94(13) yes . . .
C17 C18 C19 109.58(13) yes . . .
F20 C19 N5 108.06(11) yes . . .
F20 C19 C15 106.13(12) yes . . .
F20 C19 C18 109.14(13) yes . . .
N5 C19 C15 111.95(12) yes . . .
N5 C19 C18 113.16(13) yes . . .
C15 C19 C18 108.13(12) yes . . .
C15 N6 H25 117.4(13) no . . .
C16 N6 H25 115.1(13) no . . .
C8 C9 H21 119.3(11) no . . .
C10 C9 H21 123.7(11) no . . .
C9 C10 H22 120.0(11) no . . .
C11 C10 H22 118.6(11) no . . .
C10 C11 H23 118.5(12) no . . .
C12 C11 H23 120.0(12) no . . .
C11 C12 H24 122.6(11) no . . .
C13 C12 H24 120.6(11) no . . .
C16 C17 H28 103.1(11) no . . .
C16 C17 H29 108.5(11) no . . .
C18 C17 H28 112.0(10) no . . .
C18 C17 H29 108.0(11) no . . .
H28 C17 H29 111.2(15) no . . .
C17 C18 H26 112.1(11) no . . .
C17 C18 H27 111.2(11) no . . .
C19 C18 H26 109.5(12) no . . .
C19 C18 H27 106.8(11) no . . .
H26 C18 H27 107.5(16) no . . .

loop_
_geom_torsion_atom_site_label_1
_geom_torsion_atom_site_label_2
_geom_torsion_atom_site_label_3
_geom_torsion_atom_site_label_4
_geom_torsion
_geom_torsion_publ_flag
_geom_torsion_site_symmetry_1
_geom_torsion_site_symmetry_2
_geom_torsion_site_symmetry_3
_geom_torsion_site_symmetry_4
C7 N5 C14 O4 -176.32(13) no . . . .
C7 N5 C14 C13 3.24(15) no . . . .
C14 N5 C7 O3 178.69(13) no . . . .
C14 N5 C7 C8 -2.79(14) no . . . .
C7 N5 C19 F20 100.11(14) no . . . .
C7 N5 C19 C15 -16.41(18) no . . . .
C7 N5 C19 C18 -138.92(12) no . . . .
C19 N5 C7 O3 12.3(3) no . . . .
C19 N5 C7 C8 -169.14(11) no . . . .
C14 N5 C19 F20 -64.72(16) no . . . .
C14 N5 C19 C15 178.76(11) no . . . .
C14 N5 C19 C18 56.25(16) no . . . .
C19 N5 C14 O4 -9.5(3) no . . . .
C19 N5 C14 C13 170.02(11) no . . . .
C15 N6 C16 O2 176.12(13) no . . . .
C15 N6 C16 C17 -4.5(2) no . . . .
C16 N6 C15 O1 164.43(14) no . . . .
C16 N6 C15 C19 -11.2(2) no . . . .
O3 C7 C8 C9 -2.9(3) no . . . .
O3 C7 C8 C13 179.62(14) no . . . .
N5 C7 C8 C9 178.69(13) no . . . .
N5 C7 C8 C13 1.18(15) no . . . .
C7 C8 C9 C10 -177.25(14) no . . . .
C7 C8 C13 C12 177.73(12) no . . . .
C7 C8 C13 C14 0.78(16) no . . . .
C9 C8 C13 C12 -0.0(3) no . . . .
C9 C8 C13 C14 -176.95(13) no . . . .
C13 C8 C9 C10 -0.0(3) no . . . .
C8 C9 C10 C11 0.1(3) no . . . .
C9 C10 C11 C12 -0.2(3) no . . . .
C10 C11 C12 C13 0.2(3) no . . . .
C11 C12 C13 C8 -0.1(3) no . . . .
C11 C12 C13 C14 176.18(14) no . . . .
C8 C13 C14 O4 177.10(14) no . . . .
C8 C13 C14 N5 -2.43(16) no . . . .
C12 C13 C14 O4 0.5(3) no . . . .
C12 C13 C14 N5 -179.07(15) no . . . .
O1 C15 C19 F20 -14.7(2) no . . . .
O1 C15 C19 N5 103.00(17) no . . . .
O1 C15 C19 C18 -131.67(15) no . . . .
N6 C15 C19 F20 160.92(12) no . . . .
N6 C15 C19 N5 -81.39(15) no . . . .
N6 C15 C19 C18 43.93(16) no . . . .
O2 C16 C17 C18 164.84(12) no . . . .
N6 C16 C17 C18 -14.52(19) no . . . .
C16 C17 C18 C19 47.80(17) no . . . .
C17 C18 C19 F20 -176.67(11) no . . . .
C17 C18 C19 N5 62.97(15) no . . . .
C17 C18 C19 C15 -61.64(15) no . . . .

loop_
_geom_contact_atom_site_label_1
_geom_contact_atom_site_label_2
_geom_contact_distance
_geom_contact_publ_flag
_geom_contact_site_symmetry_1
_geom_contact_site_symmetry_2
F20 O1 2.6258(15) no . .
F20 O4 3.1179(15) no . .
F20 N6 3.5711(15) no . .
F20 C7 3.2917(18) no . .
F20 C14 2.9677(17) no . .
O1 O3 2.9719(18) no . .
O1 N5 3.3118(17) no . .
O1 C7 3.4683(19) no . .
O1 C16 3.5430(19) no . .
O1 C18 3.495(2) no . .
O2 C15 3.5435(19) no . .
O3 N6 3.0151(17) no . .
O3 C9 3.122(2) no . .
O3 C13 3.4983(19) no . .
O3 C14 3.4888(19) no . .
O3 C15 2.619(2) no . .
O3 C19 2.954(2) no . .
O4 C7 3.4858(19) no . .
O4 C8 3.494(2) no . .
O4 C12 3.123(2) no . .
O4 C18 2.9953(19) no . .
O4 C19 2.9144(19) no . .
N5 N6 3.1510(17) no . .
N5 C16 3.3970(18) no . .
N5 C17 2.9761(19) no . .
N6 C7 3.4069(19) no . .
N6 C18 2.782(2) no . .
C7 C15 2.879(2) no . .
C8 C11 2.738(3) no . .
C9 C12 2.838(3) no . .
C10 C13 2.740(3) no . .
C14 C18 3.074(3) no . .
C15 C17 2.920(3) no . .
C16 C19 2.876(2) no . .
F20 O4 3.2588(15) no . 2_555
F20 C9 3.1886(19) no . 2_455
F20 C10 3.021(2) no . 2_455
F20 C11 3.391(2) no . 2_455
F20 C12 3.409(2) no . 2_555
O1 C18 3.424(2) no . 1_655
O2 O2 3.4741(15) no . 2_465
O2 O2 3.4741(15) no . 2_565
O2 N6 2.8324(16) no . 2_465
O2 C10 3.303(2) no . 3_755
O2 C10 3.451(2) no . 4_664
O2 C11 3.583(2) no . 4_664
O2 C17 3.5728(18) no . 2_565
O3 C17 3.0270(19) no . 1_655
O3 C18 3.383(2) no . 1_655
O4 F20 3.2588(15) no . 2_455
O4 N5 3.1944(16) no . 2_455
O4 C7 3.2456(18) no . 2_455
O4 C8 3.1779(19) no . 2_455
O4 C13 3.079(2) no . 2_455
O4 C14 3.0609(19) no . 2_455
N5 O4 3.1944(16) no . 2_555
N6 O2 2.8324(16) no . 2_565
N6 C10 3.540(3) no . 4_664
N6 C11 3.490(3) no . 4_664
C7 O4 3.2456(18) no . 2_555
C8 O4 3.1779(19) no . 2_555
C9 F20 3.1886(19) no . 2_555
C10 F20 3.021(2) no . 2_555
C10 O2 3.303(2) no . 3_745
C10 O2 3.451(2) no . 4_665
C10 N6 3.540(3) no . 4_665
C10 C16 3.286(3) no . 4_665
C11 F20 3.391(2) no . 2_555
C11 O2 3.583(2) no . 4_665
C11 N6 3.490(3) no . 4_665
C11 C16 3.592(3) no . 4_665
C12 F20 3.409(2) no . 2_455
C13 O4 3.079(2) no . 2_555
C14 O4 3.0609(19) no . 2_555
C16 C10 3.286(3) no . 4_664
C16 C11 3.592(3) no . 4_664
C17 O2 3.5728(18) no . 2_465
C17 O3 3.0270(19) no . 1_455
C18 O1 3.424(2) no . 1_455
C18 O3 3.383(2) no . 1_455
F20 H26 2.551(19) no . .
F20 H27 2.497(18) no . .
O1 H25 2.435(18) no . .
O1 H27 3.424(18) no . .
O2 H25 2.350(19) no . .
O2 H28 2.668(17) no . .
O2 H29 2.579(18) no . .
O3 H21 2.957(18) no . .
O3 H25 3.281(18) no . .
O4 H24 2.981(17) no . .
O4 H26 2.405(18) no . .
O4 H28 3.411(17) no . .
N5 H26 2.667(19) no . .
N5 H27 3.241(18) no . .
N5 H28 2.756(18) no . .
N6 H27 2.923(18) no . .
N6 H28 2.943(18) no . .
N6 H29 3.134(19) no . .
C7 H21 2.797(18) no . .
C7 H28 3.578(18) no . .
C8 H22 3.196(18) no . .
C8 H24 3.285(19) no . .
C9 H23 3.225(18) no . .
C10 H24 3.306(19) no . .
C11 H21 3.264(19) no . .
C12 H22 3.232(19) no . .
C13 H21 3.234(19) no . .
C13 H23 3.191(18) no . .
C14 H24 2.838(17) no . .
C14 H26 2.814(18) no . .
C14 H28 3.188(17) no . .
C15 H26 3.274(19) no . .
C15 H27 2.602(18) no . .
C15 H28 3.378(18) no . .
C16 H26 3.314(18) no . .
C16 H27 2.814(18) no . .
C17 H25 3.199(19) no . .
C18 H25 3.594(19) no . .
C19 H25 3.224(18) no . .
C19 H28 2.773(18) no . .
C19 H29 3.291(18) no . .
H21 H22 2.36(3) no . .
H22 H23 2.26(3) no . .
H23 H24 2.36(3) no . .
H26 H28 2.36(3) no . .
H26 H29 2.38(3) no . .
H27 H28 2.84(3) no . .
H27 H29 2.28(3) no . .
F20 H21 3.420(18) no . 2_455
F20 H22 3.208(18) no . 2_455
F20 H24 2.478(19) no . 2_555
O1 H21 3.004(18) no . 4_764
O1 H24 2.915(18) no . 2_555
O1 H26 3.103(19) no . 1_655
O1 H27 3.151(18) no . 1_655
O1 H29 3.029(18) no . 1_655
O2 H22 2.411(19) no . 3_755
O2 H22 3.095(19) no . 4_664
O2 H23 3.344(18) no . 4_664
O2 H25 2.017(19) no . 2_465
O2 H29 2.713(18) no . 2_565
O3 H23 2.817(18) no . 3_755
O3 H26 2.880(19) no . 1_655
O3 H28 2.766(18) no . 1_655
O3 H29 2.702(18) no . 1_655
O4 H21 3.409(18) no . 1_455
N6 H22 3.213(18) no . 3_755
N6 H29 3.503(19) no . 1_655
C8 H27 3.384(18) no . 4_665
C9 H27 2.838(18) no . 4_665
C9 H29 3.595(17) no . 4_665
C10 H27 3.367(17) no . 4_665
C10 H29 3.358(17) no . 4_665
C11 H25 3.240(18) no . 4_665
C11 H26 3.442(17) no . 2_555
C11 H27 3.511(18) no . 2_555
C11 H28 3.529(18) no . 3_645
C12 H25 3.554(18) no . 4_665
C12 H26 3.133(18) no . 2_555
C13 H26 3.450(18) no . 2_555
C15 H24 3.549(18) no . 2_555
C15 H29 3.426(19) no . 1_655
C16 H22 2.960(18) no . 3_755
C16 H22 3.128(18) no . 4_664
C16 H25 3.024(18) no . 2_465
C17 H22 3.431(18) no . 4_664
C17 H23 3.219(18) no . 3_655
C18 H21 3.562(18) no . 4_664
C19 H24 3.473(18) no . 2_555
H21 F20 3.420(18) no . 2_555
H21 O1 3.004(18) no . 4_765
H21 O4 3.409(18) no . 1_655
H21 C18 3.562(18) no . 4_665
H21 H24 3.51(3) no . 1_655
H21 H27 2.73(3) no . 4_665
H21 H29 3.46(3) no . 4_665
H22 F20 3.208(18) no . 2_555
H22 O2 2.411(19) no . 3_745
H22 O2 3.095(19) no . 4_665
H22 N6 3.213(18) no . 3_745
H22 C16 2.960(18) no . 3_745
H22 C16 3.128(18) no . 4_665
H22 C17 3.431(18) no . 4_665
H22 H25 3.03(3) no . 3_745
H22 H27 3.54(3) no . 4_665
H22 H29 2.93(3) no . 4_665
H23 O2 3.344(18) no . 4_665
H23 O3 2.817(18) no . 3_745
H23 C17 3.219(18) no . 3_645
H23 H25 3.29(3) no . 4_665
H23 H27 3.45(3) no . 2_555
H23 H28 2.75(3) no . 3_645
H23 H29 2.88(3) no . 3_645
H24 F20 2.478(19) no . 2_455
H24 O1 2.915(18) no . 2_455
H24 C15 3.549(18) no . 2_455
H24 C19 3.473(18) no . 2_455
H24 H21 3.51(3) no . 1_455
H24 H26 3.23(3) no . 2_555
H25 O2 2.017(19) no . 2_565
H25 C11 3.240(18) no . 4_664
H25 C12 3.554(18) no . 4_664
H25 C16 3.024(18) no . 2_565
H25 H22 3.03(3) no . 3_755
H25 H23 3.29(3) no . 4_664
H25 H29 3.11(3) no . 1_655
H25 H29 3.23(3) no . 2_565
H26 O1 3.103(19) no . 1_455
H26 O3 2.880(19) no . 1_455
H26 C11 3.442(17) no . 2_455
H26 C12 3.133(18) no . 2_455
H26 C13 3.450(18) no . 2_455
H26 H24 3.23(3) no . 2_455
H27 O1 3.151(18) no . 1_455
H27 C8 3.384(18) no . 4_664
H27 C9 2.838(18) no . 4_664
H27 C10 3.367(17) no . 4_664
H27 C11 3.511(18) no . 2_455
H27 H21 2.73(3) no . 4_664
H27 H22 3.54(3) no . 4_664
H27 H23 3.45(3) no . 2_455
H28 O3 2.766(18) no . 1_455
H28 C11 3.529(18) no . 3_655
H28 H23 2.75(3) no . 3_655
H29 O1 3.029(18) no . 1_455
H29 O2 2.713(18) no . 2_465
H29 O3 2.702(18) no . 1_455
H29 N6 3.503(19) no . 1_455
H29 C9 3.595(17) no . 4_664
H29 C10 3.358(17) no . 4_664
H29 C15 3.426(19) no . 1_455
H29 H21 3.46(3) no . 4_664
H29 H22 2.93(3) no . 4_664
H29 H23 2.88(3) no . 3_655
H29 H25 3.11(3) no . 1_455
H29 H25 3.23(3) no . 2_465

#==============================================================================
loop_
_geom_hbond_atom_site_label_D
_geom_hbond_atom_site_label_H
_geom_hbond_atom_site_label_A
_geom_hbond_site_symmetry_D
_geom_hbond_site_symmetry_H
_geom_hbond_site_symmetry_A
_geom_hbond_distance_DA
_geom_hbond_distance_DH
_geom_hbond_distance_HA
_geom_hbond_angle_DHA
_geom_hbond_publ_flag
N6 H25 O2 . . 2_565 2.8324(16) 0.838 2.017(19) 164.3(17) no

#==============================================================================
# Additional structures and associated data_? identifiers
# should be added at this point if there is more than one 
# structure analysis in the CIF.

#==============================================================================
#     End of CIF
#==============================================================================
_database_code_depnum_ccdc_archive 'CCDC 1009505'
